# Supplementary material for: Characterizing nucleosome dynamics from genomic and epigenetic information using rule induction learning
Source: BMC Genomics. 2009 Dec 3;10(Suppl 3):S27. doi: 10.1186/1471-2164-10-S3-S27 (PMC2788380; doi:10.1186/1471-2164-10-S3-S27)
Supplement: Additional file 1 — The complete list of significant motifs on chromosome III given by WordSpy. This file contains statistically significant motifs, with lengths from 2 bp to 6 bp, given by WordSpy while run on chromosome III. [file 1471-2164-10-S3-S27-S1.txt]

----------------------------- Significant Motifs of Well-positioned Nucleosomal Sequences----------------------------

  Motifs          	Zscore	NZscore	Gscore	Freq(%)	Occur#	Seq#	Wordlist
---------------------------------------------------------------------------------------------------------------------
     [ motifs of length 2 ]   
 TG              	 12.9	   null	   null	0.53407	 10778	  997	{tg}
 CA              	 12.6	   null	   null	1.05105	 11461	  997	{ca}
     [ motifs of length 3 ]   
 TTC             	 17.3	   null	   null	0.16003	  3917	  963	{ttc}
 TGG             	 15.7	   null	   null	0.30931	  2485	  878	{tgg}
 GAA             	 15.5	   null	   null	0.19857	  3822	  956	{gaa}
 CCA             	 15.4	   null	   null	0.37263	  2728	  902	{cca}
     [ motifs of length 4 ]   
 CTTC            	 17.2	   null	   null	0.04067	  1023	  581	{cttc}
 TTTC            	 15.3	   null	   null	0.11239	  1349	  699	{tttc}
 TTCT            	 13.7	   null	   null	0.05090	  1311	  675	{ttct}
 TTTG            	 13.4	   null	   null	0.07623	  1247	  696	{tttg}
 GAAG            	 13.3	   null	   null	0.06827	   893	  554	{gaag}
 CCAA            	 12.5	   null	   null	0.04849	   937	  581	{ccaa}
 AAGA            	 12.2	   null	   null	0.02230	  1290	  645	{aaga}
 TGGA            	 11.5	   null	   null	0.02913	   830	  534	{tgga}
 AGAA            	 11.5	   null	   null	0.00549	  1268	  665	{agaa}
 CTTG            	 10.2	   null	   null	0.08186	   814	  525	{cttg}
 TCAA            	  9.4	   null	   null	0.13941	  1224	  689	{tcaa}
 CTGC            	  9.3	   null	   null	0.08697	   564	  385	{ctgc}
 CAAG            	  8.7	   null	   null	0.00644	   809	  524	{caag}
 TTGA            	  8.0	   null	   null	0.09320	  1113	  654	{ttga}
 GCTG            	  7.8	   null	   null	0.03170	   515	  375	{gctg}
 GCAA            	  7.4	   null	   null	0.02362	   779	  535	{gcaa}
 TGCT            	  7.3	   null	   null	0.03729	   748	  483	{tgct}
     [ motifs of length 5 ]   
 TTCTT           	 17.9	   null	   null	0.00327	   567	  395	{ttctt}
 TCTTC           	 17.5	   null	   null	0.06577	   416	  303	{tcttc}
 GAAAA           	 15.6	   null	   null	0.04077	   540	  390	{gaaaa}
 GAAGA           	 14.1	   null	   null	0.04328	   364	  279	{gaaga}
 TCTTT           	 13.1	   null	   null	0.06895	   484	  356	{tcttt}
 CTTCA           	 12.1	   null	   null	0.03155	   346	  286	{cttca}
 AGAAA           	 11.9	   null	   null	0.04069	   481	  356	{agaaa}
 TGAAA           	 10.5	   null	   null	0.03744	   447	  353	{tgaaa}
 GCTGC           	 10.1	   null	   null	0.00831	   160	  125	{gctgc}
 CACCA           	 10.0	   null	   null	0.02897	   238	  201	{cacca}
 TCCAA           	  9.5	   null	   null	0.00332	   317	  261	{tccaa}
 GGAAA           	  9.4	   null	   null	0.02795	   299	  245	{ggaaa}
 CTTGG           	  9.2	   null	   null	0.01862	   205	  184	{cttgg}
 TGGTG           	  9.2	   null	   null	0.02285	   199	  170	{tggtg}
 AACAA           	  9.2	   null	   null	0.07934	   454	  322	{aacaa}
 CAAAG           	  8.7	   null	   null	0.03160	   300	  250	{caaag}
 AAGGA           	  8.5	   null	   null	0.05992	   287	  239	{aagga}
 CCAAG           	  8.4	   null	   null	0.00784	   211	  178	{ccaag}
 CTTTC           	  8.2	   null	   null	0.02233	   289	  229	{ctttc}
 CTTTG           	  7.5	   null	   null	0.02726	   269	  235	{ctttg}
 CCTTC           	  7.4	   null	   null	0.00609	   201	  174	{ccttc}
 TCATC           	  7.4	   null	   null	0.05782	   285	  232	{tcatc}
 CAAGG           	  7.4	   null	   null	0.03200	   193	  167	{caagg}
 CAACA           	  7.1	   null	   null	0.00407	   291	  227	{caaca}
 TCCTC           	  7.0	   null	   null	0.01998	   197	  156	{tcctc}
 GGTGG           	  7.0	   null	   null	0.00375	   124	  105	{ggtgg}
 TTGTT           	  6.9	   null	   null	0.02391	   369	  278	{ttgtt}
 GATGA           	  6.5	   null	   null	0.03085	   258	  190	{gatga}
 TGGAG           	  6.5	   null	   null	0.00129	   174	  151	{tggag}
 CTCCA           	  6.4	   null	   null	0.00335	   193	  168	{ctcca}
 GAAAG           	  6.3	   null	   null	0.01402	   259	  218	{gaaag}
 CAGCA           	  6.3	   null	   null	0.02305	   189	  159	{cagca}
 GGGAA           	  6.1	   null	   null	0.00572	   173	  156	{gggaa}
 CTGGA           	  6.0	   null	   null	0.01774	   175	  155	{ctgga}
 TGCAG           	  5.8	   null	   null	0.03058	   173	  161	{tgcag}
 TCCTT           	  5.7	   null	   null	0.02589	   256	  221	{tcctt}
 GAAAC           	  5.5	   null	   null	0.00755	   257	  221	{gaaac}
 TGTTG           	  5.4	   null	   null	0.02270	   234	  190	{tgttg}
 GAGGA           	  5.3	   null	   null	0.03195	   165	  142	{gagga}
 GGAGG           	  5.3	   null	   null	0.01869	   112	   96	{ggagg}
 TGATG           	  5.2	   null	   null	0.00194	   236	  197	{tgatg}
 GAGAA           	  5.2	   null	   null	0.03344	   243	  211	{gagaa}
 GCCAC           	  5.0	   null	   null	0.00256	   122	  110	{gccac}
     [ motifs of length 6 ]   
 TTTCTT          	 14.8	   null	   null	0.03475	   214	  182	{tttctt}
 AAGAAA          	 13.8	   null	   null	0.03488	   214	  182	{aagaaa}
 TTTTCT          	 11.2	   null	   null	0.01095	   181	  160	{ttttct}
 AAAGAA          	 11.2	   null	   null	0.02330	   190	  168	{aaagaa}
 TCTTCC          	 10.9	   null	   null	0.01424	   101	   93	{tcttcc}
 TTGAAA          	  9.9	   null	   null	0.02113	   172	  150	{ttgaaa}
 TTCTTG          	  9.8	   null	   null	0.01277	   121	  111	{ttcttg}
 TTTCAA          	  9.5	   null	   null	0.02639	   171	  156	{tttcaa}
 GGAAGA          	  9.3	   null	   null	0.00404	    87	   83	{ggaaga}
 CTCTTC          	  9.1	   null	   null	0.00631	    90	   79	{ctcttc}
 TTTGAA          	  8.6	   null	   null	0.01139	   157	  142	{tttgaa}
 TCCAAG          	  8.4	   null	   null	0.01626	    86	   78	{tccaag}
 TTCCAA          	  8.3	   null	   null	0.01193	   118	  112	{ttccaa}
 CTTTTC          	  8.3	   null	   null	0.00962	   114	  103	{cttttc}
 CCTCTT          	  8.3	   null	   null	0.01805	    85	   78	{cctctt}
 TTGGAA          	  8.2	   null	   null	0.01554	   110	  103	{ttggaa}
 CAAAGA          	  8.0	   null	   null	0.01698	   116	  106	{caaaga}
 TCTCTT          	  8.0	   null	   null	0.02169	   112	  102	{tctctt}
 TCCTTC          	  7.9	   null	   null	0.01653	    83	   77	{tccttc}
 TCTTGG          	  7.6	   null	   null	0.00473	    76	   74	{tcttgg}
 CCTTCT          	  7.6	   null	   null	0.01575	    81	   76	{ccttct}
 AAAAGG          	  7.0	   null	   null	0.00891	   105	   96	{aaaagg}
 TGGAAG          	  6.9	   null	   null	0.00636	    72	   71	{tggaag}
 GGGAAG          	  6.9	   null	   null	0.01074	    52	   50	{gggaag}
 AGCAAA          	  6.8	   null	   null	0.02701	   107	  106	{agcaaa}
 CTTCCT          	  6.7	   null	   null	0.00478	    76	   70	{cttcct}
 CTTTTG          	  6.7	   null	   null	0.01460	    99	   93	{cttttg}
 TGCTTC          	  6.7	   null	   null	0.01183	    73	   66	{tgcttc}
 TTTGCC          	  6.7	   null	   null	0.01635	    73	   70	{tttgcc}
 CCTCCA          	  6.6	   null	   null	0.01440	    57	   55	{cctcca}
 TTCCTC          	  6.4	   null	   null	0.00220	    74	   64	{ttcctc}
 CTTTCA          	  6.4	   null	   null	0.00752	   102	   93	{ctttca}
 GCTGGA          	  6.2	   null	   null	0.00927	    50	   45	{gctgga}
 TTGCTG          	  6.2	   null	   null	0.00822	    68	   62	{ttgctg}
 GAAGAG          	  6.2	   null	   null	0.00777	    69	   65	{gaagag}
 TCTTGC          	  6.1	   null	   null	0.01069	    70	   68	{tcttgc}
 ACTTCA          	  6.1	   null	   null	0.01908	   102	  100	{acttca}
 CTGCAA          	  6.1	   null	   null	0.01459	    72	   69	{ctgcaa}
 CTTGGC          	  6.1	   null	   null	0.00665	    50	   49	{cttggc}
 AGGGAA          	  6.0	   null	   null	0.01104	    68	   66	{agggaa}
 CATCTT          	  6.0	   null	   null	0.00630	    99	   94	{catctt}
 TGCTGG          	  6.0	   null	   null	0.00215	    48	   46	{tgctgg}
 CAATGA          	  5.9	   null	   null	0.02165	    98	   93	{caatga}
 GCAAGA          	  5.8	   null	   null	0.02193	    69	   65	{gcaaga}
 CTGGTG          	  5.8	   null	   null	0.00966	    47	   43	{ctggtg}
 TTGTTC          	  5.7	   null	   null	0.01473	    92	   87	{ttgttc}
 AAGGGA          	  5.7	   null	   null	0.01351	    66	   60	{aaggga}
 AAGGCA          	  5.6	   null	   null	0.01293	    68	   65	{aaggca}
 CTCCAC          	  5.6	   null	   null	0.01254	    52	   49	{ctccac}
 TTTCTC          	  5.5	   null	   null	0.00235	    94	   88	{tttctc}
 TTCTCT          	  5.5	   null	   null	0.00523	    94	   85	{ttctct}
 CCAAAT          	  5.5	   null	   null	0.01446	    99	   89	{ccaaat}
 GAGGAA          	  5.5	   null	   null	0.00678	    65	   62	{gaggaa}
 TTGGCA          	  5.5	   null	   null	0.00651	    65	   65	{ttggca}
 CAATGG          	  5.5	   null	   null	0.01143	    66	   63	{caatgg}
 TTTGCA          	  5.4	   null	   null	0.01231	    91	   87	{tttgca}
 GCCACC          	  5.2	   null	   null	0.00723	    36	   35	{gccacc}
 TGTTGG          	  5.2	   null	   null	0.00861	    60	   56	{tgttgg}
 CAATTG          	  5.1	   null	   null	0.01664	    91	   90	{caattg}
 GGCAAA          	  5.1	   null	   null	0.01236	    65	   64	{ggcaaa}
 ATCTTG          	  5.1	   null	   null	0.01470	    89	   83	{atcttg}
 GGCCAC          	  5.0	   null	   null	0.00842	    34	   32	{ggccac}
 CATTGG          	  5.0	   null	   null	0.01154	    62	   60	{cattgg}
 GCCATT          	  4.9	   null	   null	0.01060	    64	   58	{gccatt}
 GTGGAG          	  4.8	   null	   null	0.00877	    42	   35	{gtggag}
 TGGAGA          	  4.8	   null	   null	0.00669	    60	   56	{tggaga}
 GTTTGC          	  4.8	   null	   null	0.00808	    60	   56	{gtttgc}
 AGAAGG          	  4.8	   null	   null	0.00367	    61	   58	{agaagg}
 CCAAGC          	  4.8	   null	   null	0.00513	    47	   47	{ccaagc}
 CAACAG          	  4.7	   null	   null	0.01125	    65	   60	{caacag}
 TGTTTG          	  4.7	   null	   null	0.00861	    82	   79	{tgtttg}
 TGGCGG          	  4.6	   null	   null	0.01187	    30	   28	{tggcgg}
 GAAGGC          	  4.6	   null	   null	0.00664	    43	   42	{gaaggc}
 AACAGC          	  4.6	   null	   null	0.01390	    64	   63	{aacagc}
 CCACTT          	  4.6	   null	   null	0.00898	    64	   62	{ccactt}
 TTCACC          	  4.6	   null	   null	0.00829	    64	   62	{ttcacc}
 TCATTT          	  4.5	   null	   null	0.01847	   123	  113	{tcattt}
 GGCACC          	  4.5	   null	   null	0.00776	    32	   32	{ggcacc}
 CCTTTT          	  4.4	   null	   null	0.00671	    86	   82	{cctttt}
 TTGCTT          	  4.4	   null	   null	0.00887	    83	   73	{ttgctt}
 TCCTCA          	  4.4	   null	   null	0.01048	    63	   59	{tcctca}
 CAAATG          	  4.4	   null	   null	0.00710	    87	   82	{caaatg}
 TGGGCA          	  4.3	   null	   null	0.00760	    41	   37	{tgggca}
 CCTGAA          	  4.2	   null	   null	0.01940	    61	   58	{cctgaa}


 
*****************************************************************************************************************
 
 
----------------------------- Significant Motifs of Delocalized Nucleosomal Sequences----------------------------
 
  Motifs          	Zscore	NZscore	Gscore	Freq(%)	Occur#	Seq#	Wordlist
-----------------------------------------------------------------------------------------------------------------
     [ motifs of length 2 ]   
 TG              	  6.6	   null	   null	0.64451	  2690	  154	{tg}
     [ motifs of length 3 ]   
 CAA             	 10.3	   null	   null	0.55543	  1128	  153	{caa}
 TTG             	  9.8	   null	   null	0.27436	   953	  153	{ttg}
 GAA             	  9.4	   null	   null	0.07719	  1064	  154	{gaa}
 CCA             	  9.2	   null	   null	0.31397	   735	  151	{cca}
 TTC             	  9.0	   null	   null	0.17525	   967	  151	{ttc}
 TGG             	  7.7	   null	   null	0.30228	   615	  148	{tgg}
     [ motifs of length 4 ]   
 TTTG            	 10.1	   null	   null	0.11797	   350	  139	{tttg}
 CTTC            	  9.4	   null	   null	0.07940	   259	  105	{cttc}
 GAAA            	  8.6	   null	   null	0.12523	   390	  135	{gaaa}
 GAAG            	  8.0	   null	   null	0.12727	   253	  114	{gaag}
 TTCT            	  7.2	   null	   null	0.10580	   321	  132	{ttct}
 AAAG            	  6.7	   null	   null	0.12737	   360	  135	{aaag}
 AGAA            	  6.7	   null	   null	0.07375	   362	  136	{agaa}
     [ motifs of length 5 ]   
 TCTTC           	 10.3	   null	   null	0.08212	   111	   64	{tcttc}
 CCAAA           	  9.6	   null	   null	0.08027	   122	   76	{ccaaa}
 GAAAA           	  9.1	   null	   null	0.04067	   161	   87	{gaaaa}
 TTCTT           	  7.9	   null	   null	0.04693	   127	   77	{ttctt}
 TCCAA           	  7.2	   null	   null	0.05067	    99	   72	{tccaa}
 TTTTC           	  6.9	   null	   null	0.05418	   118	   84	{ttttc}
 GAAGA           	  6.8	   null	   null	0.03740	    96	   63	{gaaga}
 TTGAA           	  6.3	   null	   null	0.02132	   122	   83	{ttgaa}
 CAAAG           	  6.2	   null	   null	0.00759	    94	   64	{caaag}
 GATGA           	  5.9	   null	   null	0.06323	    85	   61	{gatga}
 CCTTT           	  5.4	   null	   null	0.01969	    78	   60	{ccttt}
 TTGGC           	  5.4	   null	   null	0.00622	    54	   46	{ttggc}
 TCTTG           	  5.0	   null	   null	0.03175	    73	   48	{tcttg}
 AAGGA           	  4.8	   null	   null	0.05789	    82	   59	{aagga}
 CACCA           	  4.8	   null	   null	0.03585	    61	   46	{cacca}
 GGTGG           	  4.8	   null	   null	0.03230	    36	   26	{ggtgg}
 CAGAA           	  4.8	   null	   null	0.05799	    84	   63	{cagaa}
 CAACA           	  4.7	   null	   null	0.03881	    87	   55	{caaca}
 CCATC           	  4.5	   null	   null	0.03155	    56	   48	{ccatc}
 TCCTT           	  4.3	   null	   null	0.02488	    71	   57	{tcctt}
 AATGG           	  4.2	   null	   null	0.02281	    73	   53	{aatgg}
 GGCAA           	  4.1	   null	   null	0.03791	    53	   44	{ggcaa}
     [ motifs of length 6 ]   
 AGAAAA          	  8.5	   null	   null	0.05634	    68	   50	{agaaaa}
 TTGTTT          	  8.0	   null	   null	0.02840	    52	   32	{ttgttt}
 GAAAAA          	  7.1	   null	   null	0.02068	    61	   51	{gaaaaa}
 CTCTTC          	  7.1	   null	   null	0.01648	    29	   22	{ctcttc}
 TTTGTT          	  6.9	   null	   null	0.03333	    47	   31	{tttgtt}
 CCAAAG          	  6.7	   null	   null	0.01831	    31	   24	{ccaaag}
 TCTTCA          	  6.4	   null	   null	0.01735	    37	   31	{tcttca}
 TTTCCA          	  6.4	   null	   null	0.04104	    37	   34	{tttcca}
 TCCTTT          	  6.3	   null	   null	0.03325	    35	   32	{tccttt}
 TTGGCC          	  6.0	   null	   null	0.02176	    19	   18	{ttggcc}
 CAAAGA          	  5.3	   null	   null	0.01774	    37	   32	{caaaga}
 TTGAAG          	  5.2	   null	   null	0.02545	    32	   29	{ttgaag}
 TTTCAA          	  5.1	   null	   null	0.01593	    45	   36	{tttcaa}
 TTTGGC          	  5.1	   null	   null	0.00754	    22	   21	{tttggc}
 GAAGGA          	  4.9	   null	   null	0.01865	    24	   21	{gaagga}
 CCATTG          	  4.9	   null	   null	0.03211	    23	   20	{ccattg}
 CTTTGG          	  4.8	   null	   null	0.01796	    21	   19	{ctttgg}
 CTGTTG          	  4.8	   null	   null	0.03721	    21	   18	{ctgttg}
 GCTGAA          	  4.7	   null	   null	0.03625	    23	   20	{gctgaa}
 ATTTCA          	  4.7	   null	   null	0.05904	    43	   36	{atttca}
 CCTCTT          	  4.7	   null	   null	0.01498	    22	   18	{cctctt}
 TTCCTC          	  4.7	   null	   null	0.03730	    22	   20	{ttcctc}
 CCTTTT          	  4.7	   null	   null	0.01278	    29	   28	{cctttt}
 TTCCTT          	  4.6	   null	   null	0.01149	    29	   26	{ttcctt}
 ACTTCT          	  4.5	   null	   null	0.03048	    30	   29	{acttct}
 TGAATT          	  4.5	   null	   null	0.04320	    41	   36	{tgaatt}
 CTGATG          	  4.4	   null	   null	0.02706	    21	   19	{ctgatg}
 GGCCAT          	  4.4	   null	   null	0.01637	    16	   15	{ggccat}
 AATGGC          	  4.4	   null	   null	0.02402	    22	   22	{aatggc}
 TTGGAA          	  4.3	   null	   null	0.02558	    29	   23	{ttggaa}
 CTTCTC          	  4.3	   null	   null	0.00738	    21	   16	{cttctc}
 TCTCCA          	  4.3	   null	   null	0.02374	    22	   21	{tctcca}
 ACCATC          	  4.3	   null	   null	0.02507	    23	   21	{accatc}
 GGAAGA          	  4.2	   null	   null	0.01598	    22	   21	{ggaaga}
 CACCGG          	  4.2	   null	   null	0.01978	    12	   12	{caccgg}
 AATGCA          	  4.2	   null	   null	0.04674	    31	   27	{aatgca}
 CAAGAC          	  4.1	   null	   null	0.02875	    23	   19	{caagac}
 CTTCAA          	  4.1	   null	   null	0.01067	    30	   28	{cttcaa}
 TTCTCT          	  4.1	   null	   null	0.01866	    27	   24	{ttctct}
 AAAGAG          	  4.0	   null	   null	0.02383	    31	   24	{aaagag}
 TTGCTT          	  4.0	   null	   null	0.02802	    26	   22	{ttgctt}
 GGCCTC          	  4.0	   null	   null	0.00999	    11	   11	{ggcctc}
 TTTCCC          	  4.0	   null	   null	0.02757	    20	   20	{tttccc}
 AATGAA          	  4.0	   null	   null	0.03903	    43	   36	{aatgaa}
 GAAATT          	  3.8	   null	   null	0.02889	    40	   35	{gaaatt}
 CTTGAA          	  3.8	   null	   null	0.02244	    28	   26	{cttgaa}
 GACCAA          	  3.8	   null	   null	0.01275	    22	   21	{gaccaa}
 CAAAAC          	  3.8	   null	   null	0.01554	    32	   28	{caaaac}
 CTTGTT          	  3.7	   null	   null	0.01827	    25	   23	{cttgtt}
 CTTTTG          	  3.7	   null	   null	0.01381	    25	   23	{cttttg}
 CTGGAG          	  3.7	   null	   null	0.01997	    14	   14	{ctggag}
 TTCACC          	  3.6	   null	   null	0.02192	    20	   19	{ttcacc}
 TCCCAA          	  3.6	   null	   null	0.01733	    21	   21	{tcccaa}
 TTTGAT          	  3.6	   null	   null	0.02207	    35	   28	{tttgat}
 TTCAAT          	  3.6	   null	   null	0.02622	    38	   28	{ttcaat}
 GACATC          	  3.5	   null	   null	0.03428	    20	   18	{gacatc}
 CTTCAG          	  3.5	   null	   null	0.01715	    19	   17	{cttcag}
 CAGCAA          	  3.5	   null	   null	0.02626	    21	   19	{cagcaa}
 TCTTGC          	  3.5	   null	   null	0.00762	    18	   16	{tcttgc}
 GTTTCT          	  3.5	   null	   null	0.01962	    24	   24	{gtttct}
