# Supplementary material for: Characterizing nucleosome dynamics from genomic and epigenetic information using rule induction learning
Source: BMC Genomics. 2009 Dec 3;10(Suppl 3):S27. doi: 10.1186/1471-2164-10-S3-S27 (PMC2788380; doi:10.1186/1471-2164-10-S3-S27)
Supplement: Additional file 2 — The complete list of significant motifs on promoter regions given by WordSpy. This file contains statistically significant motifs, with lengths from 2 bp to 6 bp, given by WordSpy while run on promoter regions. [file 1471-2164-10-S3-S27-S2.txt]

----------------------------- Significant Motifs of Well-positioned Nucleosomal Sequences----------------------------

  Motifs          	Zscore	NZscore	Gscore	Freq(%)	Occur#	Seq#	Wordlist
---------------------------------------------------------------------------------------------------------------------
     [ motifs of length 2 ]   
 TG              	 11.4	   null	   null	0.44352	 10865	  995	{tg}
 CA              	 10.4	   null	   null	0.74427	 10913	  995	{ca}
 GC              	  4.7	   null	   null	0.20112	  7254	  992	{gc}
 GA              	  4.6	   null	   null	0.07428	 10360	  993	{ga}
     [ motifs of length 3 ]   
 CAA             	 14.9	   null	   null	0.31334	  3707	  949	{caa}
 GAA             	 14.8	   null	   null	0.25662	  3696	  948	{gaa}
 TTC             	 13.6	   null	   null	0.02067	  3576	  954	{ttc}
 TGG             	 12.6	   null	   null	0.30036	  2552	  897	{tgg}
 CCA             	 10.5	   null	   null	0.28735	  2493	  909	{cca}
 CTG             	  8.6	   null	   null	0.16230	  2384	  897	{ctg}
 TCT             	  8.2	   null	   null	0.02371	  3323	  926	{tct}
     [ motifs of length 4 ]   
 TTTG            	 14.1	   null	   null	0.11316	  1239	  720	{tttg}
 TTTC            	 14.0	   null	   null	0.12509	  1237	  692	{tttc}
 CTTC            	 13.2	   null	   null	0.11714	   910	  553	{cttc}
 CTTT            	 13.2	   null	   null	0.02891	  1216	  668	{cttt}
 GAAG            	 13.2	   null	   null	0.05450	   919	  561	{gaag}
 TTGC            	  9.3	   null	   null	0.06922	   808	  540	{ttgc}
 CTGC            	  8.8	   null	   null	0.03113	   588	  423	{ctgc}
 TTCC            	  8.7	   null	   null	0.02378	   795	  546	{ttcc}
 CCTT            	  8.3	   null	   null	0.04357	   785	  539	{cctt}
 GCTG            	  8.0	   null	   null	0.00605	   572	  410	{gctg}
 GCAG            	  7.7	   null	   null	0.03394	   570	  422	{gcag}
 AAGG            	  7.6	   null	   null	0.04982	   779	  531	{aagg}
 TGCT            	  6.6	   null	   null	0.01667	   745	  513	{tgct}
     [ motifs of length 5 ]   
 AAGAA           	 15.1	   null	   null	0.00948	   499	  363	{aagaa}
 GAAGA           	 14.1	   null	   null	0.08860	   365	  265	{gaaga}
 CAAGA           	 13.5	   null	   null	0.07494	   354	  289	{caaga}
 TTCTT           	 13.3	   null	   null	0.04121	   456	  332	{ttctt}
 GAAAA           	 13.1	   null	   null	0.05112	   461	  343	{gaaaa}
 TCTTC           	 12.0	   null	   null	0.00245	   330	  265	{tcttc}
 TTTTC           	 11.8	   null	   null	0.01885	   428	  340	{ttttc}
 TCTTT           	 11.1	   null	   null	0.03292	   418	  321	{tcttt}
 CTTTT           	 10.5	   null	   null	0.04612	   408	  327	{ctttt}
 AAAAG           	 10.0	   null	   null	0.01038	   412	  324	{aaaag}
 GGAAA           	  9.4	   null	   null	0.03347	   299	  260	{ggaaa}
 GAAGG           	  9.0	   null	   null	0.04144	   220	  195	{gaagg}
 TGGCA           	  8.7	   null	   null	0.00672	   216	  190	{tggca}
 TGAAA           	  8.5	   null	   null	0.02713	   385	  305	{tgaaa}
 CACCA           	  8.4	   null	   null	0.00896	   216	  188	{cacca}
 TGGTG           	  7.4	   null	   null	0.02396	   200	  177	{tggtg}
 CAGCA           	  7.2	   null	   null	0.00667	   202	  181	{cagca}
 ACAAG           	  7.0	   null	   null	0.03434	   269	  240	{acaag}
 TCTTG           	  7.0	   null	   null	0.03917	   262	  222	{tcttg}
 GAGGA           	  7.0	   null	   null	0.01264	   199	  162	{gagga}
 GAGAA           	  6.5	   null	   null	0.03864	   262	  236	{gagaa}
 AGCAA           	  6.3	   null	   null	0.02236	   260	  214	{agcaa}
 GGAGG           	  6.2	   null	   null	0.02221	   141	  120	{ggagg}
 GCAGC           	  6.0	   null	   null	0.01423	   140	  132	{gcagc}
 TCATC           	  6.0	   null	   null	0.03802	   253	  205	{tcatc}
 CTGCC           	  5.9	   null	   null	0.01924	   138	  126	{ctgcc}
 GATGA           	  5.8	   null	   null	0.04659	   251	  209	{gatga}
 CAACA           	  5.7	   null	   null	0.01334	   254	  220	{caaca}
 GAAAC           	  5.6	   null	   null	0.00933	   250	  212	{gaaac}
 GATGG           	  5.5	   null	   null	0.01011	   180	  169	{gatgg}
 CCTTG           	  5.5	   null	   null	0.03068	   179	  162	{ccttg}
 TCCTC           	  5.4	   null	   null	0.03448	   180	  155	{tcctc}
 GGTGG           	  5.3	   null	   null	0.01544	   132	  121	{ggtgg}
 GTGGC           	  5.2	   null	   null	0.01392	   131	  122	{gtggc}
 CTGTT           	  5.2	   null	   null	0.01159	   238	  211	{ctgtt}
 AAAGC           	  5.1	   null	   null	0.00893	   244	  213	{aaagc}
 GCAGG           	  5.1	   null	   null	0.01700	   131	  121	{gcagg}
 TTGTT           	  5.1	   null	   null	0.03897	   325	  263	{ttgtt}
 AGAGG           	  4.9	   null	   null	0.02293	   175	  156	{agagg}
     [ motifs of length 6 ]   
 AAGAAA          	 13.1	   null	   null	0.02674	   189	  165	{aagaaa}
 CAAGAA          	 12.5	   null	   null	0.02310	   142	  138	{caagaa}
 GAAAAA          	 10.2	   null	   null	0.01299	   163	  145	{gaaaaa}
 AAAGAA          	  9.7	   null	   null	0.01892	   159	  137	{aaagaa}
 TGGCAA          	  9.3	   null	   null	0.01663	    91	   82	{tggcaa}
 CTCTTT          	  8.8	   null	   null	0.02071	   112	  103	{ctcttt}
 GGAAGA          	  8.6	   null	   null	0.00782	    87	   80	{ggaaga}
 TCTTCC          	  8.5	   null	   null	0.00760	    85	   81	{tcttcc}
 TCTTTC          	  8.5	   null	   null	0.01259	   110	   95	{tctttc}
 AAAAGA          	  8.5	   null	   null	0.01402	   148	  137	{aaaaga}
 TTTGAA          	  8.4	   null	   null	0.01655	   144	  136	{tttgaa}
 TTTTCA          	  8.1	   null	   null	0.01395	   141	  133	{ttttca}
 AAAAGG          	  8.0	   null	   null	0.02040	   109	  102	{aaaagg}
 CACCAA          	  7.7	   null	   null	0.01473	    82	   78	{caccaa}
 AAGGAA          	  7.7	   null	   null	0.00910	   107	  102	{aaggaa}
 AGGAAG          	  7.5	   null	   null	0.00965	    81	   73	{aggaag}
 TTTCAA          	  7.5	   null	   null	0.00798	   137	  128	{tttcaa}
 CTCTTC          	  7.4	   null	   null	0.01539	    79	   72	{ctcttc}
 TTTGCA          	  7.4	   null	   null	0.01424	   103	  101	{tttgca}
 TCTCTT          	  7.4	   null	   null	0.00619	   102	   96	{tctctt}
 ACCAAA          	  7.2	   null	   null	0.01732	   104	   97	{accaaa}
 GCTTCT          	  7.1	   null	   null	0.01665	    77	   72	{gcttct}
 TTGCTG          	  7.0	   null	   null	0.00968	    76	   76	{ttgctg}
 GAAGGA          	  6.9	   null	   null	0.00926	    77	   71	{gaagga}
 GAAAGC          	  6.9	   null	   null	0.02034	    77	   75	{gaaagc}
 CTTCTG          	  6.8	   null	   null	0.00832	    75	   72	{cttctg}
 TTCCTT          	  6.8	   null	   null	0.01130	    98	   91	{ttcctt}
 CAATTG          	  6.8	   null	   null	0.02471	    99	   98	{caattg}
 GAGGAA          	  6.7	   null	   null	0.00843	    76	   70	{gaggaa}
 CCTTTT          	  6.7	   null	   null	0.00429	    97	   94	{cctttt}
 CCTTTG          	  6.6	   null	   null	0.01437	    74	   72	{cctttg}
 TTTTGA          	  6.6	   null	   null	0.01782	   128	  123	{ttttga}
 AAAGAG          	  6.4	   null	   null	0.01683	    98	   95	{aaagag}
 AAGAGG          	  6.4	   null	   null	0.00575	    74	   70	{aagagg}
 GTTTTC          	  6.3	   null	   null	0.01336	    94	   89	{gttttc}
 CTTTCC          	  6.3	   null	   null	0.00681	    72	   69	{ctttcc}
 CTTCCA          	  6.2	   null	   null	0.00252	    72	   70	{cttcca}
 TTTGGC          	  6.2	   null	   null	0.00953	    71	   68	{tttggc}
 TCTTGG          	  6.2	   null	   null	0.01017	    71	   65	{tcttgg}
 CTTCCT          	  6.1	   null	   null	0.00814	    71	   67	{cttcct}
 GGCAAA          	  6.0	   null	   null	0.00930	    72	   70	{ggcaaa}
 AAAACA          	  6.0	   null	   null	0.01251	   127	  118	{aaaaca}
 TTCAAA          	  5.9	   null	   null	0.01382	   124	  114	{ttcaaa}
 CACCAG          	  5.8	   null	   null	0.01540	    54	   52	{caccag}
 GCTGCA          	  5.7	   null	   null	0.01162	    53	   52	{gctgca}
 GCTGTT          	  5.6	   null	   null	0.01452	    68	   64	{gctgtt}
 TTCTGC          	  5.6	   null	   null	0.00823	    68	   65	{ttctgc}
 TTGCAG          	  5.6	   null	   null	0.00519	    68	   62	{ttgcag}
 TCCATT          	  5.4	   null	   null	0.01499	    89	   85	{tccatt}
 CATTTT          	  5.4	   null	   null	0.01208	   118	  111	{catttt}
 AAAGGG          	  5.4	   null	   null	0.01603	    68	   68	{aaaggg}
 TTCCAG          	  5.4	   null	   null	0.01467	    67	   64	{ttccag}
 CAACAG          	  5.4	   null	   null	0.01526	    68	   65	{caacag}
 CAAAGA          	  5.3	   null	   null	0.00873	    90	   87	{caaaga}
 CAAATG          	  5.3	   null	   null	0.01351	    89	   85	{caaatg}
 TTCTCT          	  5.2	   null	   null	0.00900	    87	   85	{ttctct}
 TCCTTT          	  5.2	   null	   null	0.00253	    87	   84	{tccttt}
 CCATTT          	  5.2	   null	   null	0.00268	    87	   85	{ccattt}
 AAATGG          	  5.1	   null	   null	0.00539	    88	   84	{aaatgg}
 CTGTTG          	  5.1	   null	   null	0.01117	    65	   61	{ctgttg}
 TGGCCA          	  5.1	   null	   null	0.00840	    50	   50	{tggcca}
 GCAATG          	  5.1	   null	   null	0.01041	    66	   66	{gcaatg}
 TGCTGG          	  5.0	   null	   null	0.00593	    49	   48	{tgctgg}
 GCCTTT          	  4.9	   null	   null	0.00687	    64	   62	{gccttt}
 CTGCAA          	  4.9	   null	   null	0.00755	    65	   64	{ctgcaa}
 TCTCCT          	  4.9	   null	   null	0.01729	    64	   63	{tctcct}
 GAAAGA          	  4.9	   null	   null	0.00884	    87	   80	{gaaaga}
 CTGTGG          	  4.8	   null	   null	0.01013	    48	   45	{ctgtgg}
 AGATGG          	  4.8	   null	   null	0.01210	    64	   62	{agatgg}
 GGCAGC          	  4.8	   null	   null	0.00994	    37	   36	{ggcagc}
 AAACAG          	  4.7	   null	   null	0.01730	    86	   81	{aaacag}
 ATTTTG          	  4.7	   null	   null	0.00812	   112	  107	{attttg}
 TTCCAT          	  4.7	   null	   null	0.00603	    84	   81	{ttccat}
 GAAATG          	  4.7	   null	   null	0.00911	    85	   83	{gaaatg}
 GCAAAG          	  4.7	   null	   null	0.00739	    64	   62	{gcaaag}
 AACAGC          	  4.7	   null	   null	0.00677	    64	   61	{aacagc}
 CCAAAG          	  4.7	   null	   null	0.00740	    64	   61	{ccaaag}
 GCAGGA          	  4.7	   null	   null	0.00763	    48	   48	{gcagga}
 CCAGCA          	  4.6	   null	   null	0.00316	    48	   47	{ccagca}
 CTGGAA          	  4.6	   null	   null	0.01058	    63	   62	{ctggaa}
 CTGGTG          	  4.6	   null	   null	0.00585	    47	   45	{ctggtg}
 ACTTTC          	  4.6	   null	   null	0.01683	    83	   80	{actttc}
 CCTTGC          	  4.6	   null	   null	0.00483	    47	   46	{ccttgc}
 TGATGG          	  4.6	   null	   null	0.01396	    62	   62	{tgatgg}
 CAAGGA          	  4.5	   null	   null	0.01040	    63	   60	{caagga}
 CTTGGA          	  4.5	   null	   null	0.00790	    62	   59	{cttgga}
 GAAACC          	  4.5	   null	   null	0.01148	    63	   62	{gaaacc}
 ACAGCA          	  4.5	   null	   null	0.00697	    63	   62	{acagca}
 CAGTTT          	  4.5	   null	   null	0.01748	    82	   80	{cagttt}
 GGCAAT          	  4.5	   null	   null	0.00680	    62	   61	{ggcaat}
 CCCTTT          	  4.4	   null	   null	0.01107	    61	   61	{cccttt}
 TTCACC          	  4.3	   null	   null	0.00754	    61	   60	{ttcacc}
 AATGGA          	  4.3	   null	   null	0.01253	    82	   78	{aatgga}
 TGCAGA          	  4.3	   null	   null	0.00593	    61	   58	{tgcaga}
 CAATGG          	  4.3	   null	   null	0.00429	    61	   59	{caatgg}
 CTCCAC          	  4.3	   null	   null	0.01344	    46	   46	{ctccac}
 ATTTGA          	  4.3	   null	   null	0.01524	   109	  105	{atttga}
 GGCCTT          	  4.2	   null	   null	0.00638	    45	   44	{ggcctt}
 CTGCCC          	  4.1	   null	   null	0.00553	    34	   33	{ctgccc}
 AGCAGG          	  4.1	   null	   null	0.00356	    45	   42	{agcagg}
 GCAGAC          	  4.0	   null	   null	0.01274	    45	   44	{gcagac}
 CATCAA          	  4.0	   null	   null	0.00699	    80	   78	{catcaa}
 GGGTTT          	  4.0	   null	   null	0.01265	    58	   55	{gggttt}
 GGTTTG          	  4.0	   null	   null	0.00767	    58	   57	{ggtttg}

 
 
*****************************************************************************************************************
 
 
----------------------------- Significant Motifs of Delocalized Nucleosomal Sequences----------------------------

  Motifs          	Zscore	NZscore	Gscore	Freq(%)	Occur#	Seq#	Wordlist
---------------------------------------------------------------------------------------------------------------------
     [ motifs of length 2 ]   
 TG              	  3.7	   null	   null	1.36618	  1164	   69	{tg}
     [ motifs of length 3 ]   
 TTG             	  5.7	   null	   null	0.55019	   406	   66	{ttg}
 TTC             	  5.3	   null	   null	0.22932	   400	   67	{ttc}
 TGG             	  4.7	   null	   null	0.28642	   286	   61	{tgg}
 AGA             	  4.6	   null	   null	0.08394	   377	   67	{aga}
 CAA             	  4.5	   null	   null	0.09779	   371	   69	{caa}
     [ motifs of length 4 ]   
 TTTC            	  5.3	   null	   null	0.05732	   141	   52	{tttc}
 GGAA            	  5.1	   null	   null	0.10078	   101	   48	{ggaa}
     [ motifs of length 5 ]   
 TTCTT           	  9.9	   null	   null	0.05068	    79	   38	{ttctt}
 TCTTC           	  7.5	   null	   null	0.06395	    52	   34	{tcttc}
 TTTCT           	  7.4	   null	   null	0.07967	    65	   36	{tttct}
 CTTCT           	  7.1	   null	   null	0.07242	    50	   35	{cttct}
 TCTTT           	  6.1	   null	   null	0.09251	    58	   35	{tcttt}
 AGGAA           	  5.8	   null	   null	0.07284	    42	   31	{aggaa}
 AAGAA           	  5.6	   null	   null	0.13689	    53	   39	{aagaa}
 CTTTT           	  5.5	   null	   null	0.07211	    55	   35	{ctttt}
 GAAAA           	  5.4	   null	   null	0.01171	    51	   35	{gaaaa}
 TCTTG           	  4.4	   null	   null	0.07116	    38	   27	{tcttg}
 TTGCA           	  4.3	   null	   null	0.04058	    37	   28	{ttgca}
 TTGCT           	  4.2	   null	   null	0.06353	    37	   26	{ttgct}
 GCAAA           	  4.1	   null	   null	0.09534	    35	   30	{gcaaa}
 AAGGA           	  4.1	   null	   null	0.04687	    35	   25	{aagga}
 AGGAG           	  3.9	   null	   null	0.04577	    27	   19	{aggag}
 CAAGA           	  3.6	   null	   null	0.03169	    33	   26	{caaga}
 CAAAG           	  3.6	   null	   null	0.06381	    33	   27	{caaag}
 TCTGG           	  3.5	   null	   null	0.06438	    26	   19	{tctgg}
     [ motifs of length 6 ]   
 TTTCTT          	  8.2	   null	   null	0.04652	    31	   21	{tttctt}
 TTCTTT          	  6.8	   null	   null	0.03170	    27	   20	{ttcttt}
 TTTTCT          	  6.1	   null	   null	0.03050	    25	   18	{ttttct}
 TGCAGA          	  5.3	   null	   null	0.06366	    14	   13	{tgcaga}
 TTCCTT          	  5.3	   null	   null	0.05380	    18	   13	{ttcctt}
 GAAAAA          	  5.3	   null	   null	0.04170	    21	   17	{gaaaaa}
 TCTTCC          	  5.1	   null	   null	0.01757	    14	   12	{tcttcc}
 GCTGCC          	  5.0	   null	   null	0.04785	     9	    8	{gctgcc}
 AGAAAA          	  4.9	   null	   null	0.02546	    20	   16	{agaaaa}
 GGAGAA          	  4.9	   null	   null	0.04153	    13	   10	{ggagaa}
 AAGAGG          	  4.9	   null	   null	0.02959	    13	   10	{aagagg}
 AGGAGA          	  4.9	   null	   null	0.01439	    13	   10	{aggaga}
 CAAGAA          	  4.8	   null	   null	0.03125	    16	   15	{caagaa}
 AGAGGT          	  4.8	   null	   null	0.03915	    13	   10	{agaggt}
 TTTTTC          	  4.7	   null	   null	0.01676	    21	   17	{tttttc}
 TGTCTG          	  4.6	   null	   null	0.05768	    13	   11	{tgtctg}
 AAAAGA          	  4.5	   null	   null	0.04030	    19	   17	{aaaaga}
 GAGAAA          	  4.4	   null	   null	0.01386	    15	   13	{gagaaa}
 CAGGAA          	  4.3	   null	   null	0.03323	    12	   11	{caggaa}
 AGGCAA          	  4.3	   null	   null	0.04057	    12	   12	{aggcaa}
 AGGAAG          	  4.3	   null	   null	0.03277	    12	   11	{aggaag}
 GCTCCC          	  4.3	   null	   null	0.03473	     8	    8	{gctccc}
 GGCAAT          	  4.3	   null	   null	0.04685	    12	   10	{ggcaat}
 CTTGGA          	  4.2	   null	   null	0.04170	    12	   11	{cttgga}
 CTTGCA          	  4.2	   null	   null	0.02737	    12	   12	{cttgca}
 TGGATG          	  4.2	   null	   null	0.04668	    12	   11	{tggatg}
 CTTCTG          	  4.1	   null	   null	0.02914	    12	   11	{cttctg}
 TTCCCT          	  4.1	   null	   null	0.04736	    12	   12	{ttccct}
 TTGGTT          	  4.0	   null	   null	0.04040	    15	   12	{ttggtt}
 CAGTGG          	  3.8	   null	   null	0.02847	     9	    6	{cagtgg}
 TGGCAG          	  3.8	   null	   null	0.02868	     9	    8	{tggcag}
 GGCAGT          	  3.8	   null	   null	0.01257	     9	    8	{ggcagt}
 AAGGAG          	  3.8	   null	   null	0.01408	    11	   10	{aaggag}
 GGCTCA          	  3.8	   null	   null	0.03131	     9	    9	{ggctca}
 GCAGTG          	  3.8	   null	   null	0.01886	     9	    8	{gcagtg}
 CTCCCA          	  3.8	   null	   null	0.02444	     9	    8	{ctccca}
 CTTCAA          	  3.8	   null	   null	0.05348	    14	   13	{cttcaa}
 TGGAAC          	  3.7	   null	   null	0.03338	    11	   10	{tggaac}
 AGGTAC          	  3.7	   null	   null	0.04766	    11	   11	{aggtac}
 CTTCCC          	  3.7	   null	   null	0.03227	     9	    9	{cttccc}
 GCTCAA          	  3.7	   null	   null	0.03699	    11	   10	{gctcaa}
 AGTTGG          	  3.7	   null	   null	0.05119	    11	   11	{agttgg}
 GTCTGA          	  3.7	   null	   null	0.03861	    11	   10	{gtctga}
 GGGGCT          	  3.6	   null	   null	0.03508	     7	    6	{ggggct}
