# Supplementary material for: Characterizing nucleosome dynamics from genomic and epigenetic information using rule induction learning
Source: BMC Genomics. 2009 Dec 3;10(Suppl 3):S27. doi: 10.1186/1471-2164-10-S3-S27 (PMC2788380; doi:10.1186/1471-2164-10-S3-S27)
Supplement: Additional file 3 — The complete list of significantly discriminative motifs ranked by F-scores. This file contains motifs of chromosome III and promoter regions ranked by their discriminative powers based on F-score. [file 1471-2164-10-S3-S27-S3.txt]

CHROMOSOME III					PROMOTER REGIONS

Motif	F-score					Motif	F-score
AT	1.37683						AG	0.69706
CA	1.12833						CT	0.623328
GA	0.913882					TG	0.577693
TG	0.894409					GA	0.575111
AA	0.882082					AT	0.572648
TA	0.813029					GC	0.537435
AG	0.811749					TC	0.517756
AC	0.803107					CA	0.507869
AAT	0.741735					GT	0.483424
TT	0.736747					TT	0.455674
CT	0.68323						CTT	0.452965
TC	0.64163						TA	0.446487
GT	0.615279					AA	0.41366
CAA	0.574223					AC	0.381596
GAA	0.523384					GAG	0.367994
GC	0.501134					GG	0.363897
ATT	0.499311					CC	0.362195
TAA	0.477322					TTC	0.330391
CC	0.455241					TAG	0.329403
TGA	0.453114					ATT	0.32476
TTG	0.428481					TTG	0.323393
CG	0.422059					ACT	0.314721
AGT	0.420532					GGA	0.312456
AAC	0.416						CG	0.312343
GAT	0.391766					AGA	0.312207
AAG	0.37985						TGC	0.295139
ATG	0.378182					GCA	0.288388
ATC	0.376543					GCT	0.287493
GG	0.37539						AGG	0.284966
CAG	0.373265					AGT	0.270724
AAAT	0.357362				TCT	0.259126
CCA	0.357261					GAA	0.251248
TCA	0.354753					TCTT	0.248545
AGA	0.35434						TGT	0.243282
ACA	0.351407					CTG	0.237888
ATA	0.346642					AAT	0.227421
CAT	0.341035					GAC	0.223191
AAA	0.335653					TGG	0.220174
ACT	0.317401					CAA	0.216769
TTC	0.312116					TTCT	0.21627
TTT	0.300929					CCC	0.215849
CAAA	0.286262				ATAG	0.214587
TCC	0.285505					ATG	0.211141
GTT	0.280558					AAG	0.210555
TTA	0.279581					CAG	0.20906
TGAA	0.274861				ATTG	0.207382
GGA	0.258433					GTC	0.206753
GCA	0.258042					AGGA	0.205448
ATTT	0.252769				CAT	0.1965
CCAA	0.252493				GAGA	0.196073
CTT	0.250239					CTTC	0.194971
ACC	0.245602					TTT	0.192768
CTA	0.244129					AAC	0.190745
AATA	0.243241				TCC	0.18858
TAC	0.241647					TTA	0.185122
AATT	0.239512				TCCC	0.182542
TCT	0.23758						ACA	0.18251
GAC	0.236121					TTCTT	0.181763
GTA	0.233322					TATT	0.17908
TGG	0.232234					GTA	0.178663
TAG	0.229088					TAT	0.178607
TAAA	0.227235				TCTG	0.174313
CAAT	0.227007				AAA	0.172632
AAGT	0.224255				GGC	0.170672
ATAA	0.223566				CTC	0.166446
AATG	0.222911				TTGG	0.165639
CCT	0.220461					TGA	0.165585
AAAG	0.218997				CTTG	0.164071
TCAA	0.21766					TCA	0.16371
GTC	0.211981					TAGCA	0.161008
AGAA	0.211966				GAT	0.159937
GAAA	0.211892				GCC	0.151061
TTTG	0.205404				CGAG	0.149101
GGC	0.203206					GGAA	0.148054
TGC	0.199486					ATA	0.146802
CGA	0.198639					TTGC	0.146573
TGT	0.197985					GTT	0.146317
TCG	0.196686					GTG	0.144061
TTGA	0.195272				CTTT	0.143831
AGC	0.19237						TGGA	0.142929
CTG	0.192201					CGA	0.142484
GAAT	0.192148				TAGC	0.14129
TAAT	0.188113				AGAG	0.140444
CTC	0.187513					TGCA	0.140015
TGAT	0.186018				CCT	0.13903
TAT	0.177365					TAGG	0.138219
GATA	0.175557				AGAT	0.137044
AACT	0.172772				TTTCT	0.136784
AGG	0.171618					TTTC	0.136693
ATGA	0.167049				GCTC	0.135487
CTGA	0.166297				ACTT	0.134255
GCT	0.164928					CAC	0.133291
GATT	0.160619				CA	0.131743
AATTT	0.159601				ACG	0.131068
CAGA	0.156628				AGGT	0.129817
CCAAA	0.156046				ATGT	0.128268
GCAA	0.155996				AGGTAC	0.127264
GAG	0.154924					TGCT	0.126492
AAGA	0.151905				GAAC	0.124684
AATC	0.151128				CAGT	0.124624
AAAC	0.150649				TCTTC	0.12369
GAAG	0.149476				CCCA	0.123415
CGG	0.149223					GACC	0.123275
ACG	0.148942					CGC	0.119642
AGTC	0.148874				AGC	0.11819
TTTC	0.148327				GATAG	0.117983
GCG	0.148113					AGGAA	0.116888
TTCA	0.147925				TGAC	0.116838
CCAT	0.144852				CTTCT	0.116703
CGT	0.144618					CTATT	0.115248
AACA	0.144252				AAAC	0.115061
CAC	0.143603					AGAA	0.114977
ATCC	0.143444				CTA	0.114184
TGGC	0.143293				CAAA	0.113699
TTTA	0.143169				TAAG	0.112257
TCTA	0.142239				TCTTT	0.111347
ACTG	0.141865				AGTG	0.111036
TCCA	0.139729				GGAG	0.110701
GTAA	0.13913					GTCTT	0.110481
AAAAT	0.139099				CATGT	0.11013
TATC	0.138993				GCAT	0.109021
GCC	0.138591					ATTGT	0.108864
ATTC	0.136012				GATA	0.108203
GAAC	0.134522				TTTT	0.107895
TTCC	0.133931				GAAT	0.107761
CAAC	0.133889				CTGC	0.106676
TTAA	0.133729				TAA	0.106214
ACAG	0.131877				TTTA	0.106137
ACTT	0.131793				CTTTT	0.105879
GGT	0.131592					GTCT	0.105804
ATTG	0.131352				GTCTG	0.10547
TGAC	0.130363				CCG	0.104671
GGAA	0.129958				GCGG	0.104411
GTG	0.129351					GGAAC	0.103604
AGTG	0.128472				ATTT	0.102651
CGGA	0.127809				ACTA	0.102479
GACA	0.127772				AAAG	0.102297
GATG	0.126635				GCAG	0.101328
CATC	0.126276				CGAATT	0.101027
AACC	0.125428				AACG	0.100927
ATCA	0.123952				TTGCA	0.100304
CCCA	0.122785				GAAA	0.0999699
TCAG	0.1222					TGTC	0.09995
TGAAT	0.12044					CACT	0.0998122
ATAG	0.120021				TAC	0.0996443
ATCT	0.119794				CTTGC	0.099359
CTTT	0.119671				TCG	0.0992622
AAATT	0.11888					AGTA	0.0992289
AAAGT	0.117908				AGATG	0.0991724
ATGC	0.117669				ACGAG	0.0987521
CCG	0.117435					CCTT	0.098651
TCTC	0.116594				GGT	0.097804
TAGA	0.116289				CTAT	0.0976607
GAAAA	0.116123				TTCTTT	0.0957376
CTAA	0.115809				GGCA	0.0945002
TAAG	0.115393				TTTCTT	0.0938375
TTTT	0.115158				ACAA	0.0928902
ACAA	0.115128				TCTGG	0.0927392
AGAT	0.114466				CTTGCA	0.0921344
ATAC	0.113872				GCAAA	0.0916879
GATTT	0.113435				GGAC	0.091645
AAGC	0.113327				ACTAG	0.091634
CGAA	0.112029				TGTCTG	0.0915356
CAGAA	0.110601				GTGT	0.0914863
ACCA	0.109728				GAGT	0.0914857
GTTT	0.109596				AGCT	0.0912607
TGCA	0.109515				CAGA	0.0911864
TTCT	0.109456				ACGAGA	0.0911793
ACAT	0.109191				GTTGG	0.0908946
AAAA	0.109153				GGCTC	0.090581
ATGAA	0.105207				GCTCCC	0.0905245
GAGA	0.10491					GACT	0.0904274
TAAAT	0.104479				CATG	0.090418
CCC	0.104188					GGCT	0.0901402
AGTT	0.103476				GCGGA	0.0896919
ATAAA	0.103047				ACGT	0.0893412
TTGG	0.102183				ATC	0.0893078
AAATC	0.101923				TTGCT	0.0886271
AGAAA	0.10187					AGAC	0.0883168
AAAGA	0.101449				AAGA	0.0879234
TTAC	0.10112					CTTGG	0.0878704
AATAA	0.101049				GAATT	0.0874968
CCTTT	0.100901				CATT	0.0864105
ATTTG	0.100567				CTGG	0.0861386
AGAAAA	0.100277				GCTT	0.0860541
TCCAA	0.0992708				CAGG	0.0855513
CAAAA	0.0991008				TGTGT	0.0851491
TACT	0.0980616				ATTGC	0.084821
AACG	0.0979024				TTCC	0.0846906
CCTT	0.0975322				AGGTA	0.084452
AAGTC	0.0975169				GAGAC	0.0843749
TTGAA	0.0974765				CGCGG	0.0843562
GCTC	0.0973692				CCAC	0.0841555
GGG	0.0973431					TGAG	0.0840684
CACC	0.0973292				GGCAA	0.083811
TTGC	0.0971578				TGGAA	0.0836664
ATTA	0.0967842				CACA	0.083571
CAGT	0.0965094				GAGAG	0.0835016
TGTT	0.0962429				GCAA	0.0834928
TACA	0.0961747				TGGC	0.0832996
ATAAT	0.0955961				CTAG	0.0830961
ATTTT	0.0951118				ACC	0.0827834
CATA	0.0948923				ACAAC	0.0825264
GAATT	0.0940608				TTAATG	0.0822282
AGGA	0.0938848				CAGGA	0.0819675
AAATA	0.0937779				TTGGA	0.0817176
GTCA	0.0936862				TGTTT	0.0812446
TGAATT	0.093664				GTAC	0.0811115
GAATG	0.0934359				GTCTGA	0.0807448
CATT	0.093118				TTGT	0.0805517
TTGT	0.0929974				TATTG	0.0802948
ATGG	0.0920354				CGT	0.0802189
GGAT	0.0912661				AAAA	0.0797408
AAGG	0.0904969				TGTA	0.0797245
TCAAA	0.0902575				CTTA	0.0791334
TCCTTT	0.0892145				TTCA	0.0786522
ACCAA	0.0891538				GATG	0.0784839
CAAAT	0.0890902				ACTTG	0.0779604
CCAG	0.0887931				TGCAGA	0.0779595
CGC	0.0882498					AGTTGG	0.0778595
ACCG	0.0882167				CCCC	0.0778202
AATAT	0.0879807				TAGA	0.0777776
CCGG	0.0877587				CGAGA	0.0776601
TAGT	0.0875141				CAAC	0.0775639
ATCAA	0.0874687				TCTTG	0.0775475
TCCT	0.087457				ACGTC	0.077463
CTTC	0.0871272				GGTAC	0.0774579
ACGA	0.0863411				ACGA	0.0772816
CAAAG	0.0863368				CCCT	0.0772658
GTAAA	0.0862253				CTGGAT	0.0771657
CTAT	0.085496				ATTA	0.077119
GCAT	0.0854716				CAGTA	0.076932
AAAAG	0.0847952				AGGCAA	0.0766181
CAATA	0.0845111				TTCTTC	0.0761214
ACAC	0.0844874				TCCCT	0.0758304
TTTCC	0.0842833				TCGA	0.0756017
AGCA	0.0839792				TGTG	0.0755267
ATTTC	0.0837571				TGCAG	0.0751511
CCTA	0.0837288				TTCTTG	0.0749654
AGAAC	0.0831114				TACA	0.0749115
AATAG	0.0830168				TCTTCT	0.0748129
GGTA	0.0830093				GTCTTG	0.0742506
GATGA	0.082489				ATAGCA	0.0741651
GAAAT	0.0822672				TTCCCT	0.0741651
AGTA	0.0819607				GCTCC	0.0740751
AGAG	0.0808442				ATGTA	0.0740437
ATTGA	0.0807751				TTAT	0.0738961
CTCT	0.0801995				GTTG	0.0738149
TAAC	0.079974				TTCCC	0.0737611
CTCA	0.0794972				TGTT	0.0736389
AGGC	0.0788992				GCTAT	0.0732628
TCAGA	0.0788644				TACT	0.0732087
TTTGG	0.078359				ACTG	0.0731701
AATGA	0.0782458				GTACT	0.0729993
CAGG	0.078179				CCCCA	0.0727887
CATG	0.0780027				TCTTTT	0.0726772
GAACA	0.0776668				ATAGC	0.072466
TTTAA	0.0775692				AATT	0.072224
AAGAC	0.076878				CTCTCG	0.0717689
TATT	0.0765943				AACT	0.0717435
TCTAA	0.0762863				AACA	0.0716774
AAACC	0.0761281				GAGG	0.0715626
TGAAG	0.0760262				CTATTA	0.0715535
ACCT	0.0756963				TCAA	0.0711856
GCGC	0.0756318				AGGCA	0.0711194
TCGA	0.0754699				AGGAG	0.071086
AGTAA	0.0753619				GAGC	0.0708302
TGACA	0.0752878				TTTTG	0.070813
TTTGA	0.0752823				GGCTCA	0.0705476
CCATC	0.0750988				AAGGA	0.0705195
AAACT	0.075005				CCGC	0.0703803
AGTGT	0.0749114				ATTGCA	0.0703502
TCCC	0.0748624				GCGGAC	0.0703337
GACC	0.0748456				CTCCC	0.07025
AGAC	0.0743614				ATAGG	0.0702247
CAAG	0.074033				CTTCTT	0.0699234
CTGAA	0.0738357				AGATAG	0.0698268
CAGC	0.0736079				TATTA	0.0695215
AATGCA	0.0733619				TGGATG	0.0695169
GGGT	0.0728822				TGTCT	0.0694309
TAGAA	0.0723335				TGTTTC	0.069396
GCCT	0.0721416				CCTTC	0.0690651
GGCT	0.0719354				GTTT	0.0688995
ATTAA	0.0718863				CTCT	0.0684541
ATTCA	0.0717466				CTCTC	0.0683511
ACTA	0.0716273				GCTCAA	0.0681902
AACTT	0.0715591				GGAGA	0.0679822
AGCT	0.0713696				TTTTCT	0.0678652
AATGC	0.0713571				TAGGA	0.0678558
GTTG	0.071217				GGTACA	0.067832
GGCC	0.0710634				GAGAA	0.0674267
ACTTC	0.0710325				CTTTCT	0.0674252
TGATA	0.0702895				TGCC	0.0672417
ATAT	0.0702287				TCTGA	0.0667179
TTCTA	0.0701494				AGGAGA	0.0666654
TGGA	0.0698973				TTTTC	0.066625
CCCAA	0.0698867				CCACT	0.0666023
TCAT	0.0698187				CTGGA	0.0660563
AAAAC	0.0694384				TGAGA	0.0659394
ATCCA	0.069212				AGGAAC	0.0659186
TTTTA	0.0691606				TTCAT	0.0658049
ATGAT	0.0689993				TTAAG	0.0657467
AGATT	0.0685851				TGGT	0.0656694
CCAAT	0.0684505				AATA	0.0656638
GTCG	0.0683701				CCAGA	0.0655059
TAAAA	0.0683329				TTCTG	0.0653958
TCTG	0.0682427				GCG	0.0653551
TAATA	0.067811				GGAGAA	0.0651024
AAAGTC	0.0676609				CGAGT	0.0649565
CGAT	0.0670751				CTTCC	0.063988
GAGTG	0.0670306				ATAGGT	0.0639349
ACTTCT	0.0669926				CAGGAA	0.0639292
TCGT	0.0665912				GGTC	0.0637028
TCAGAA	0.0664929				TTGA	0.0635566
TGTA	0.0663512				TAATG	0.0635196
AATTA	0.0663403				ACCG	0.0633694
ACAAT	0.0663204				CTCC	0.063349
ATGCA	0.0662369				AGAAA	0.0627497
TTCAA	0.0659405				AGAGA	0.0626301
GAAATT	0.0658336				CCAG	0.0626159
GGCA	0.0656906				TTGGTT	0.0624875
TCCAAA	0.0656683				CGGA	0.0617356
TGATT	0.0656192				AATAGA	0.0617222
AAATCT	0.0654168				TGGAT	0.0617057
TACTG	0.0654163				GCTGCC	0.061702
TGGCT	0.0651299				CATC	0.0615991
CCGGA	0.065127				ACGACA	0.0613426
AGAAG	0.0649485				ATTAT	0.0610257
TGATG	0.0647285				TGCAC	0.0609135
ATCTC	0.0646988				AGACC	0.060901
TGAAA	0.0643795				ACAG	0.0608213
GCCA	0.0642092				CATCCA	0.0607806
TAATG	0.0641428				CAAT	0.0607754
GAGAT	0.0640267				TGGAAC	0.0605649
GGCG	0.0640178				GCTATT	0.0605649
AATAAA	0.0639955				TTGGT	0.0605585
TACC	0.0638283				GCTCA	0.0605119
CGGAA	0.0635885				GGACGA	0.0599837
AACAA	0.0635008				TGTCAT	0.0599348
TATAA	0.0633996				GCAC	0.059913
CGCTC	0.063363				GCTA	0.0597969
GTTA	0.0633215				CACTT	0.0597868
CCTC	0.0632447				TCTATT	0.0597616
GAAGT	0.0632085				ATTTT	0.05963
TTTTG	0.0632042				GCACA	0.0595946
TCCAT	0.0630576				AATG	0.0594733
TCTT	0.0630437				GCAGTG	0.059363
CCAAAG	0.062978				TGCTAT	0.0593595
TCAAC	0.0627741				AAAAA	0.0589855
CGTT	0.0626738				GAGTAG	0.0589732
TCCCA	0.0626017				CACGT	0.0589059
CGAAA	0.0623921				CGCG	0.0586926
AAGGA	0.0623656				GACCTT	0.0586763
CTTG	0.0622976				GTAGAG	0.0586763
CTCAA	0.0622397				CCTATA	0.0584133
ATCG	0.0622176				AGAGGT	0.058376
GATAC	0.0621574				TTTTTC	0.0583396
TTGGC	0.0621209				AGAGG	0.0581458
TTGAT	0.062001				ATAGA	0.0577525
AATTTG	0.0617252				CATGTA	0.0576123
CTAC	0.0610901				CTTGAC	0.0576123
AGTCG	0.0609488				TTGTT	0.0573758
ATGGC	0.0608722				AGTCT	0.0573252
TTTCA	0.0608609				CGCC	0.0573017
TTGTT	0.0607978				TTAC	0.0572451
ATTTCA	0.0606506				GCATC	0.0571974
AATCC	0.0604491				TGCTT	0.0571141
TGGG	0.0604404				GATAGG	0.0570347
GTTC	0.0604378				CAACG	0.0570198
ATGT	0.0603202				GGAGAG	0.0569297
GTTTG	0.0600294				GAGAAA	0.0567934
TTTCCA	0.0599447				GTAA	0.0567053
AATGG	0.0596263				TCTGAT	0.0566359
GTCGT	0.0594802				TCCCA	0.0565493
GTAG	0.0593105				CTCCCA	0.0564131
GAGAA	0.0592821				CGTT	0.0562797
TTAT	0.0591019				CCCTGC	0.0562462
CCAAAA	0.0590968				AAGAA	0.0562456
CTCC	0.0590312				CTTCCC	0.0560318
GGTT	0.0589985				TGACT	0.0559898
CAACT	0.0589861				TCTGGT	0.05591
GTCT	0.0587628				TATTGT	0.0558771
GAAAAA	0.0583274				CAAAG	0.0558589
AATTG	0.0583067				GGCAGT	0.0557709
TTTTC	0.0581058				AAAAAA	0.0556659
ACCGG	0.0581034				ATTC	0.0556344
GTAT	0.058022				GTAGG	0.0555411
ACGAA	0.0579284				GAGTA	0.0555364
CCTTTA	0.0577381				GAAAA	0.0553943
TAGG	0.057649				TAGAG	0.0553638
TCCTT	0.0575857				AGCTT	0.0552177
ATCCGA	0.0572561				GAGTCT	0.0551477
AATGAA	0.0572364				AAGG	0.0549377
AAATG	0.0572327				ACAT	0.0547068
AGTCT	0.0572209				GAGCT	0.0545515
AACAC	0.0571521				TCTGGA	0.0544845
AGCAA	0.0570519				CATCG	0.0543974
TCAC	0.0567493				AGAAC	0.0543945
TCAAT	0.0563958				CTGT	0.0543154
TTCCC	0.056394				AACGC	0.0543056
ATCTA	0.0563166				AAAACT	0.0541938
CGGAAA	0.0562921				ACATCG	0.0541924
AAGAG	0.0562857				CGG	0.0541056
TAAAG	0.0562441				TATTCT	0.0539566
CTCG	0.0562108				TGGTT	0.0539511
GAGT	0.05615					TCTCTC	0.0539221
ATAATA	0.0560859				AAGT	0.0537587
GACATC	0.0560549				TAGCAG	0.0535746
CTGATG	0.0559884				TCCCAT	0.0535582
TATCA	0.0558792				AGATGC	0.0535582
ATAGT	0.0558403				AAAGG	0.0535563
TCTCC	0.0557838				ATGTTT	0.0534092
TGGCA	0.0555717				TTTG	0.0533864
GCTGAA	0.0554119				ACGTT	0.0533471
GATAA	0.0553966				ACTAGC	0.0533108
CATCT	0.0545843				GAGGT	0.0532777
ATGAC	0.0544505				CACCAG	0.053164
AAATTT	0.0544004				TCAT	0.0531545
TTTGC	0.0543277				CACCTT	0.0529393
GGCCT	0.0542447				ACTTGA	0.0524173
CACCG	0.0540628				GTTTA	0.0523846
TAAAAT	0.053993				TCATT	0.0522557
GACCAA	0.0539808				CTAGCA	0.05211
ATAAG	0.053537				TTCCTT	0.0520547
CTGAAT	0.053464				GACA	0.0520398
GACT	0.0534455				CTTGGA	0.0519569
TCGC	0.0534344				ACAACG	0.0519314
GCTT	0.053311				CATTG	0.0518746
TTAG	0.0532838				AGATA	0.0517376
ACACT	0.053109				AGCC	0.0517187
AATGGC	0.0530416				CGCGGC	0.0516951
AGAACA	0.0529714				ATGC	0.0516118
AGGG	0.0529627				TGTGTA	0.051611
AGGAA	0.0529253				ACGC	0.0515495
GTTTTT	0.0527122				GGCGA	0.0514801
AAGAA	0.0526853				ATTTC	0.0513314
CACA	0.0526063				GTGTA	0.0512944
AGACC	0.0525402				GCCA	0.051281
TGTCA	0.0524519				GCTTA	0.0512414
AATCT	0.0524152				TCAAT	0.0512216
GCGG	0.0522824				ATGA	0.0511797
AATAGG	0.0520007				TACAG	0.0511747
TAGGC	0.051906				GAGAT	0.0511447
TTTGT	0.0518069				ATCG	0.0510692
CAATTT	0.0517292				GAGAGA	0.0510217
GCTCT	0.0516275				TCTGC	0.0509267
AATCTC	0.0514669				TATTT	0.0508441
GTAAT	0.0514444				TTAAGA	0.0508254
CGTC	0.0514189				TGATTA	0.0507207
GCAG	0.0513504				TCCTT	0.0501944
TTCAG	0.051319				ACCGC	0.0501077
GAAGA	0.051292				CACAA	0.0500558
CAATT	0.0512779				CCCAT	0.0499924
GGAAA	0.0512612				GACCG	0.0499411
CTTTG	0.0512301				GAGACC	0.0497817
AATTTC	0.0511853				ATGGTG	0.0497308
TGTC	0.0509812				CTGA	0.04958
GTGT	0.0509376				CTTTTT	0.0495363
AACAAT	0.0508634				CACG	0.0495048
ACTGA	0.0508383				CTTCAA	0.0494017
TCTTC	0.0507891				AAGGAG	0.0493731
ACATA	0.0506199				ATATTG	0.0493731
TAGTC	0.0505444				ACCAC	0.0490114
ACCAAA	0.0505332				ACATGT	0.048968
TTTGCG	0.0505095				CCTCT	0.0489421
AGTTT	0.0504459				TAGCAT	0.0487733
CTGAT	0.0503971				TTAA	0.0487261
ATTCC	0.0503714				GTTCAT	0.0486276
GACAG	0.0503224				ATCTGG	0.048614
GTGA	0.0502925				GGTCA	0.0485464
TAATT	0.0501188				CCTTCT	0.0484543
GCGAC	0.0500675				AGTGG	0.0484411
AAACTT	0.0500625				CAATCT	0.0484234
CACAG	0.0499765				CAAAGG	0.0484219
AAAGG	0.0499133				ACTC	0.0482568
ATGGG	0.0498085				TGACTC	0.0482241
GACCA	0.0496484				CGAGAC	0.0480871
AGCG	0.0495818				CCAACT	0.0479969
AATTTT	0.0495743				TGTCTT	0.0479963
GAGC	0.0495145				ATTGTT	0.0479532
TCTGG	0.0493521				GTCA	0.0478892
GACAT	0.0492961				CACTA	0.047878
ACAGA	0.049226				ATCTTC	0.0478516
CTTTA	0.0492207				AGTT	0.0478361
AAAATA	0.0491561				AACAGA	0.0477925
GCGACA	0.0491499				ACGCC	0.0477734
AAGTA	0.0491299				CTCG	0.047751
ATATC	0.0489692				AGATTG	0.0476534
TTTGGC	0.048911				TTTTT	0.047577
TACG	0.0487909				TATGC	0.0475139
GGAC	0.0485992				ACAC	0.0474834
AATTC	0.0485711				ATATT	0.047464
ATCCAT	0.0481741				TTGCAC	0.0473952
TGGT	0.0481009				CGAA	0.0473514
CTTCT	0.0480873				ATGACC	0.0472807
CGATA	0.0480558				ATAT	0.0469897
ATAGA	0.0480491				GGCAAT	0.0469813
GGCAA	0.0479561				CTCAA	0.0469665
GGAG	0.0479395				TGCGGA	0.0467261
ATACA	0.0479246				GGGGCT	0.0467261
CTGT	0.0478564				GTTAAT	0.0467261
GCTGA	0.047762				AAGAAC	0.0466334
ACCC	0.0477194				CCTTGG	0.0465969
CAATC	0.0476122				TTCCT	0.0465671
TTCG	0.0475441				GGAATA	0.0464814
CAATG	0.0475374				TCTCGA	0.0464374
TTAAT	0.0475095				AAACT	0.0464366
ACAATA	0.0473892				CTAGC	0.0464103
CAACA	0.0473761				GAATCT	0.0464001
CCAAC	0.0473632				GAACCT	0.0463701
CAGTG	0.0473175				CGACAC	0.0463701
AGAGA	0.0472732				AACCCC	0.0463701
AAATAG	0.0471666				CTATGA	0.0463122
TGTTG	0.0471552				CGAAAG	0.046236
TAAATC	0.0471448				GAGTC	0.0461523
TGCAT	0.0467627				ATTCT	0.0460164
AGTAAT	0.0467083				TTATG	0.0460113
GTGGC	0.046706				AGTGGA	0.0459259
AGATGA	0.0466685				CGGAC	0.0458616
ATAATG	0.0464603				GGTTGA	0.045797
GTGG	0.0463886				CGAAT	0.045645
TAATAA	0.046367				ACACA	0.0455793
TGCG	0.0463104				TCGCTT	0.0454493
ACAAA	0.0459795				ATCGC	0.0454484
CAAATT	0.0459743				ACCAGT	0.045216
CGCA	0.0459716				TGGCAG	0.0451902
GCAAG	0.0459445				AACAAC	0.0451272
CTTGT	0.0459117				CCTCAT	0.0451227
TCAAGC	0.0458794				AGAAAA	0.0450693
CATAA	0.0457964				AATCTT	0.0449119
AAAAGT	0.0457824				GACTT	0.0449019
CTAAA	0.0457217				CTTCA	0.0447182
AACCT	0.0457115				TCTTCC	0.0446314
ATCCAA	0.0456389				ACGAC	0.0445948
TTGAAG	0.045563				TTATT	0.0445912
AACCA	0.0453593				GCTG	0.0445716
AATCA	0.0452912				CTGCG	0.044534
GAAGC	0.0452153				TGTTTA	0.0443888
GACAA	0.0451722				AACGT	0.0442172
GCAAT	0.0451533				AGTC	0.0440791
TCCG	0.0451					CGAATG	0.0440271
TTACG	0.0450506				AGCA	0.0439814
CAGAAA	0.0450497				TTCATG	0.0439733
AATAAT	0.0450213				TCAATA	0.0439215
TCAAAT	0.0449371				GCCC	0.0438525
ATCAAG	0.0448872				AGAAAC	0.0437491
TGATTT	0.044852				TCCAG	0.0435643
AACTG	0.0448445				TCGC	0.0435445
CGGT	0.0447786				CGCATG	0.0434993
AAATAA	0.0447113				GGTTG	0.0433638
CACT	0.0446031				GGAGCT	0.0432684
AGGCT	0.0444482				TCCCTC	0.0432684
GTAAAT	0.0444389				TCAGGA	0.0432684
ATCGAT	0.0443691				TAAGA	0.0431039
TACAC	0.0443424				TCAGTA	0.0430751
TCCCTT	0.0443255				ACTTC	0.0429925
CCCTT	0.04418					TATA	0.0429785
GGGTA	0.0441744				TGGCTT	0.0429337
CTAAG	0.0441667				AAGGGC	0.0429337
AGATTT	0.0441423				GCAGT	0.0429152
CCCAAA	0.0441345				GTGGGC	0.0428309
CTTA	0.0440777				GCTTT	0.0426915
CAAAGT	0.044012				TCCTTC	0.042686
ACGT	0.043961				TTAG	0.042546
GAACAA	0.0438897				GGCAG	0.0425069
GAAGGA	0.0438241				AGGC	0.0424932
GAAAG	0.0437566				GCCTT	0.0424039
ATGGCA	0.0436435				TGTAT	0.0423896
CCAACT	0.0436435				TTACA	0.0423775
GATTC	0.0436432				CTGTGT	0.0423687
CGGTA	0.0435926				GATAGT	0.042337
TTTTT	0.0434999				GACG	0.0422508
AACGA	0.0434854				AAAT	0.0421266
TCCCAA	0.0434455				TATTTC	0.0418821
AAAATG	0.0434371				TATG	0.0418638
AAAGAC	0.0433666				GAAGGC	0.0418427
GTTGA	0.0433586				CTTACT	0.0418427
TTAAA	0.0432201				CAGGAG	0.0417469
CTATC	0.0431789				GATGA	0.0417392
TAAGG	0.0431512				GGAAA	0.0416848
GAATTT	0.043039				CACAC	0.0416559
TGCC	0.0429338				GCAGA	0.0416256
TCAGT	0.0429184				GAACA	0.0416005
AAGCT	0.0428192				CACCAC	0.0415721
GAATA	0.0428135				TTTAGC	0.0415651
AATGTC	0.0428038				GTCGAG	0.0415385
ATCGA	0.0427551				TAAGCC	0.0415385
GTTTT	0.0427117				TCGAA	0.0415042
TCCATC	0.0426584				GGAT	0.041453
AAGCC	0.042491				CCGCC	0.0414308
TGTAA	0.0424425				GTTC	0.0411493
AATTGG	0.0424029				GCTTGC	0.0411424
CAAATC	0.0423143				AAAGA	0.0411398
GAAAAT	0.0422962				TTGAG	0.0411212
AAGTG	0.0422803				GTACTA	0.0411056
TTGGCC	0.0421377				TTAGTC	0.0411056
CATTG	0.0421099				AGTAGC	0.0410683
GTTTC	0.0421063				AACGA	0.0409667
TTGGCT	0.0420577				TTGACT	0.0409223
ACTGT	0.0419987				TAGGAA	0.0408998
TTCTC	0.0418717				AGAACA	0.0408881
CTACAG	0.0418662				GTGGG	0.0408133
GCAAA	0.0416826				GACAGC	0.040754
TCCGGA	0.0415869				GTGTG	0.040609
TTCAT	0.0415842				AATAG	0.0405753
TCGAA	0.0415449				CTAAG	0.0405485
TTTTTG	0.0415253				AGCCAA	0.040433
AAGTT	0.0414871				AATTG	0.0403791
GAGCA	0.0414023				TTTCTG	0.0403465
TTCTAA	0.0413856				GCCT	0.0402951
AAGTTT	0.0413409				TGAGAC	0.040266
TTAAG	0.0412811				AGGAC	0.040241
AATTAA	0.0412601				GTACA	0.0401739
TAGAT	0.0412504				CCCTT	0.04015
TACTT	0.0411368				TTAAT	0.0401436
ACCATC	0.0411313				TTTAG	0.0400777
CGCGC	0.0411146				GGGCT	0.0400646
ATAAAC	0.0410812				ATAATT	0.040039
CAGCG	0.0410812				CGCA	0.0398901
CCTTTT	0.0410272				TTGGC	0.0397846
TATTT	0.0409821				ACAGA	0.0397736
CATCG	0.0409761				ATGCGA	0.0397709
TGGGT	0.0409105				GAACG	0.039732
ATAAAT	0.0407944				TCTTGT	0.0397275
GATTTA	0.0407432				AGACT	0.0396702
AAAATC	0.040699				TAAGGA	0.0396612
TATA	0.0406946				TGCCCC	0.0396492
ATTCCT	0.0405473				CCCCAA	0.0396492
CTGG	0.0404766				ACGACC	0.0396492
GCCC	0.0403885				TCATGT	0.0396353
ATCCG	0.0403863				GCGGC	0.0395066
TAATAT	0.0402997				GGGCTC	0.0395057
ACAGG	0.040266				AGATCG	0.0395057
CTAGAA	0.0402325				AGGACC	0.0395057
CAACG	0.0401775				AGGTC	0.0394772
ACGAT	0.0401215				AGCCA	0.0394728
TGAATG	0.0400694				TCCCTT	0.0394085
CTATT	0.0400386				TTGCAA	0.0392674
TTGCG	0.0400146				ATGGC	0.0392222
ATTTTA	0.0399704				CTGCA	0.039135
GCCAT	0.0399638				GCAAAA	0.0391061
AGGAAC	0.0398892				AAAAGA	0.0390864
ACCGT	0.0398708				GTAG	0.0390218
ATTTA	0.0398093				ATGTAT	0.0389954
GAATTC	0.0397296				AGTAA	0.0389897
ACCCA	0.0397193				ACTAGT	0.0389083
CAAAGA	0.0396574				GATGGC	0.0388247
ATACT	0.0396408				TCCCC	0.0387504
TCAACG	0.0394807				AACGCC	0.0387499
TGGCTC	0.0394462				AGCCGT	0.0387114
ATGCC	0.0393733				ATGGGA	0.038689
AAGAGA	0.0393429				CTTCTG	0.0386838
TCCGA	0.0393162				GGACC	0.0386786
TCAAG	0.0392836				TGTAAA	0.0386786
AGTTTG	0.0391552				TATTGC	0.0386762
CTCAAC	0.039119				TACCGC	0.0385059
GTATC	0.0390319				GATATT	0.0383762
CATGA	0.0389722				AGAGAT	0.0383747
TTGAAT	0.0389683				AGACTT	0.0383705
CCTGAG	0.0389625				TCGAG	0.038363
AAAGAG	0.0389566				GAACT	0.0383152
TGTTT	0.0388758				ATGAG	0.0382749
TCGG	0.0388655				GAATTC	0.0382661
TGGCAA	0.0388561				GGGC	0.0382116
AACAT	0.038809				TTTACG	0.0382031
TCTCG	0.0387765				CCCAGT	0.0382031
AAATTA	0.0387685				CATGGA	0.0382031
TTTGAT	0.0386745				GGCG	0.0381484
TGAG	0.0386373				AAGTT	0.0380852
AAGTAA	0.0385711				CTTGA	0.0380489
GAAAGA	0.0385132				TAGGT	0.0379968
CAAGAC	0.0384813				TCTCG	0.0379925
AATAC	0.0383993				AACGAG	0.0379193
TACCA	0.0383917				CCATGG	0.0379193
AGATAC	0.0383785				TTGAC	0.0378638
AGCAAG	0.0383388				CCGCTC	0.0378287
AGCGAC	0.0383231				ACGTCC	0.0378287
CCTCT	0.0382625				GCACGT	0.0378287
GCACC	0.0381162				CGAGCC	0.0378287
AATAGT	0.0381053				ATGTT	0.0377621
AGTCA	0.0380985				TCTC	0.0376772
AACGG	0.0380701				TCCAGT	0.0376272
CTTTT	0.0380482				TCCTGC	0.0376095
CATCC	0.0380098				CAACGA	0.0375863
GCAAGT	0.0379965				GGTAGT	0.0375014
TTTCCC	0.037953				CTTAAC	0.0375014
CCGA	0.0379242				CAGTGG	0.0374833
GATGAC	0.0378898				CCTGCA	0.037422
AAGGAA	0.037883				GCAGG	0.0373473
TGGCCT	0.0378487				ATGGGT	0.0372485
TACGA	0.0378282				ATTGGG	0.0372299
AGATG	0.0378163				GTTTAT	0.037223
AGGCG	0.0378063				TGTAA	0.0372142
TGAGAA	0.0377493				TAGAT	0.0372066
TATCG	0.0375735				CGCCTT	0.0372005
TATAAG	0.0375369				ATGAC	0.0371975
ATCCTA	0.0375009				GCCAG	0.0371923
GAGTGT	0.0375009				AGTCTT	0.0371896
CTCAG	0.0374588				ACGTGC	0.0371779
TTCCA	0.037453				CGGGTG	0.0371779
CAAAC	0.0374443				ACTTCT	0.0371243
TGAAGG	0.0374068				GGAGC	0.0370937
ATTTTT	0.0373967				GGATG	0.0369916
GGGA	0.0372775				AAGAGG	0.0369661
CACCGG	0.0372426				AATGT	0.0369605
CAAGA	0.0372407				TCCCCA	0.0369442
CGTAT	0.0372306				CGCCT	0.0369214
GAGATG	0.0371854				TGATAG	0.0369124
TGGCC	0.0371222				TTTAAA	0.0368966
AGTCTT	0.0370843				GAGGTA	0.0368273
ATCTGG	0.037081				GAAAAA	0.0367587
TAAGCT	0.037059				CGTGC	0.0366633
CCGGT	0.037045				TAGATG	0.0366633
ACTTTG	0.0369983				CTTAAT	0.0366454
TCTCA	0.0369152				TACAT	0.0365432
CAGAAC	0.036899				GCAGTT	0.0365323
ATTAAT	0.0368352				GATTAA	0.0364217
CGCTCT	0.0367725				TGTCAG	0.0364217
AAGTCG	0.0367713				TGGCTA	0.0363818
AATCCA	0.0367535				AGCATC	0.0362728
CAAAAC	0.0366903				AGTTCA	0.036226
TCACA	0.036512				GTAAA	0.0361947
CCGTT	0.0364812				ACATTT	0.0361919
ACGATA	0.0364422				CGTC	0.0360887
ATTACT	0.0364251				AGACCC	0.0360746
TTGGA	0.0364109				TCGAGT	0.0360746
CGAATG	0.0363923				AGACG	0.0360589
ACGAAA	0.0363569				CCACTA	0.036057
TCATCT	0.0363541				ACCGAA	0.036057
CAGCA	0.0362574				AGTGCT	0.036057
ATTGAA	0.0362211				ATACT	0.0360312
CTTGTT	0.0362109				GATAGC	0.035999
GAAAAG	0.0361773				TAAAC	0.0359955
AGTAAA	0.0361568				CTTTTG	0.0359637
GATC	0.0361503				AATTGG	0.0358837
AGAGAA	0.0361238				GCGGG	0.0358802
CATGAT	0.0361119				AGTTC	0.0358364
CGAAAT	0.0360058				AGAGAC	0.0357944
ACGGAA	0.035942				AACTG	0.0357249
CCATCG	0.035942				TCGCAT	0.0356983
CCTGA	0.0358532				CAGTC	0.0355952
CCTAT	0.0356832				AGAAT	0.0355483
AACACT	0.0356636				TAGT	0.0355367
AAAAAT	0.0355558				ATCTT	0.035526
GCGCA	0.0354846				TTGGAG	0.0355209
AGCC	0.0354771				TAGTCT	0.0354882
GGCCTC	0.0354227				CTACAC	0.0354576
CTCTG	0.0354191				AATACG	0.0354576
TAGTAA	0.0354064				CCAGTT	0.035385
CGACA	0.0354061				CTCTCT	0.0353607
CGGATG	0.0353962				TACTT	0.0353461
ATTTAA	0.0353115				ATCTCA	0.0353443
GCCATG	0.0352434				GTAT	0.0351954
TCTATT	0.0352272				ATCGA	0.03516
TACAT	0.0352222				CATTT	0.0351578
AAATCC	0.0351744				AGTACT	0.0351563
TCTAC	0.0350978				TCCAGA	0.0351563
GCGCC	0.035067				GACGGC	0.0351278
GGAGT	0.0349727				AGCAAA	0.035089
ATTAC	0.0349693				CCACG	0.0350869
TGATGA	0.0349245				TTTAT	0.0349477
ATTCT	0.0347723				CCTC	0.034914
TTGTTA	0.0347393				CTGCC	0.034908
TTGATA	0.0345459				TGTGTC	0.0348918
TAACA	0.0345377				CGCTAT	0.0348918
AAGTCT	0.0345226				AGTCGA	0.0348918
CAGAG	0.0344951				ATGG	0.034791
TCGAT	0.0344079				CTGTC	0.0347384
GAATGG	0.0343673				CCCTTC	0.0347287
TTGTTT	0.0342982				CCTGAT	0.0346884
GCCTA	0.0342612				TTAAAC	0.0346794
TTGACA	0.0342564				GATGAG	0.0346794
ATCTAA	0.0342157				CAAACC	0.0345384
GTCAG	0.0341286				AAGCTT	0.0344443
TCGTC	0.0340455				CTTGCT	0.0344308
AAGACC	0.0340453				CAGACG	0.0343845
CTGAC	0.0340294				GGAACC	0.0343845
ATGATA	0.0340022				GCTTAG	0.0343845
AGGGC	0.0339748				GTTGGT	0.034381
GGCGC	0.0339685				GGAAT	0.0343689
AAAACC	0.0339638				GTCAAC	0.0342691
GGTAG	0.0338671				TCGCTG	0.0342691
TTAGAA	0.0338058				AACCGT	0.0342691
CTTAT	0.0337518				GCAAAG	0.0341937
ATGCAT	0.0337233				TGGCTC	0.0341849
CCATG	0.0337175				GTCC	0.0341105
ACCGGA	0.0337115				GTCTTT	0.0341026
TGAAAA	0.0336814				TTGGCT	0.0340208
GGCCAT	0.0336357				TGATGT	0.0339653
ACAGAA	0.0336272				GGACG	0.033798
ACCAT	0.0336125				ACTTTT	0.0337659
TTTAG	0.0335959				ATTTCA	0.0337437
ATCAGA	0.0335169				TTCTA	0.0336679
GCGA	0.0334423				AGATTC	0.033625
CGCC	0.033415				GTGTGA	0.0335983
GGAAAT	0.033379				TATTAA	0.033547
ATTCAA	0.0333642				CCCAAA	0.0335073
CCGT	0.0333157				AGCAT	0.0334683
ACATC	0.0332651				AGATC	0.0334678
GTCTT	0.0331375				CACTAG	0.0334478
AGCTC	0.0330963				CTAAGG	0.0334478
TTCCAA	0.0330791				CACAAC	0.0334478
CTCAAA	0.0330444				CCCTC	0.0334414
TTAAGG	0.032989				GGATGA	0.0334385
TTACT	0.032962				GTGCT	0.0333678
CCCAG	0.0329519				GTAGA	0.0333222
TCACC	0.0329248				GGCTTC	0.0333152
CTGAGA	0.0329089				ATCA	0.0332259
TAGTT	0.032837				GTATCG	0.0331961
AACTTG	0.0328067				GAGGTC	0.0331893
CAATAT	0.032799				CGGGCT	0.0331701
CGGC	0.0327964				GCCG	0.0331079
CACCA	0.0327924				AAGAAT	0.0330636
TGAAC	0.0327713				CATGTT	0.0330616
GCTTT	0.0327416				GTTTCT	0.0330544
AAGAAC	0.0327075				GTTCA	0.0330407
AATGT	0.0326787				TGCCC	0.0329913
TATAAT	0.0326312				CTATTC	0.0329166
GCCTC	0.0325405				TATAG	0.0329112
TCCAAT	0.0324825				AAACC	0.0329107
CGGAT	0.0324288				ACTTT	0.0328984
TCGATA	0.0323935				AATGAC	0.0328472
GCAAC	0.0323621				TGCGG	0.0327907
GCCCA	0.0323451				ATCGCC	0.0327561
TCCGAA	0.0323421				ACCGGA	0.0327561
TTTTCC	0.03234					AGTCTG	0.0327533
AAGCA	0.0323245				AAGCT	0.0327256
CCAGC	0.0322976				AAAGGT	0.0326805
TAGAAA	0.0322859				GTGA	0.0326445
AACGAT	0.0322748				AGCAGG	0.0326276
TTCTT	0.0322072				GAAATA	0.0325871
TAATGA	0.0322026				TTGCTT	0.0325871
CTCGC	0.0321954				TTACG	0.0325756
GGAAT	0.0321687				AAACTT	0.0325592
CTACA	0.0321366				CTTTTC	0.0325553
CTTGAA	0.0321188				CATTC	0.0325061
CCAATA	0.0321003				GTGG	0.0325031
GTTCGA	0.0320893				CTCA	0.0324894
GTTAC	0.0320831				CAGAT	0.0324554
TTCCT	0.0320637				AAGAG	0.0324236
AGAAT	0.0320292				TTATGA	0.0324207
TTAAC	0.0320186				CGCAT	0.0324137
ACACA	0.0320014				CATCGT	0.0324126
ATATGC	0.031951				CGCT	0.0323803
GCGGA	0.0319321				CAACCA	0.0323635
ATTAAA	0.031884				TGGTC	0.0323209
TTGCA	0.0318434				CTCGG	0.0322944
ACATAC	0.0318345				GTTGCT	0.0322944
TGATAA	0.0317837				CAGTAT	0.0322944
GTTCT	0.031771				CCGCT	0.0322542
CCATT	0.0317336				ACGTGG	0.0322476
GATGAT	0.0317305				TAGCAA	0.0322048
GAAAC	0.0317003				GACTTC	0.0321792
GATGAA	0.0316844				CTTAA	0.0321725
AAGAAA	0.0316264				AGGAAG	0.0321532
AGGTG	0.031609				GTGGCC	0.0321254
GGCGCA	0.0315427				CTATTT	0.0321248
ACCTC	0.0315125				TGGTTG	0.0321184
TTTTAA	0.0314932				GTCATT	0.0320951
TACGT	0.0314712				AGTGGG	0.0320874
AGAGCA	0.0314605				TTTTAC	0.0320858
TTGATT	0.031453				CGTTCA	0.0320487
GATTTG	0.0313912				GCAGGC	0.0320487
ACCTG	0.0313379				CTTAGT	0.0320487
GGATTT	0.0313208				GTGCTC	0.0320487
TACAG	0.0311786				GGCAAA	0.032033
TCTCCA	0.031172				AACAC	0.0319654
CCATTG	0.03113					CCAGGA	0.0319486
CCCT	0.0310985				CCGCG	0.0319486
CCCAGG	0.0310696				CTTGGT	0.0319355
CCCTAA	0.0310696				TACTTG	0.0319209
TCTAGA	0.0310182				GGGGC	0.0319188
ATCCT	0.0310159				AACC	0.0318622
GAGTCC	0.0309927				TGGCT	0.0318506
ATTTGT	0.0309471				ACAGT	0.0318057
GATCCG	0.030846				TTTGCT	0.0317714
TCCTA	0.0308309				AATACT	0.0317629
CTAGA	0.030811				TGGCA	0.0317289
ATATCA	0.0308091				ACTTGC	0.0316824
TCTGA	0.0308069				GCATCA	0.0316824
TCTACT	0.0307513				GCCCC	0.031669
CAATAG	0.0306987				TCGAAT	0.031669
GGTG	0.0306952				CTAGG	0.0316493
CCCTTT	0.0306821				GGG	0.0316328
CGAC	0.0306471				CCTCTT	0.0315487
TAATC	0.0306331				CTCCTG	0.0315065
CCGTTT	0.0306145				GAAGTC	0.0315065
GAAGG	0.030607				ACCTTT	0.0314182
CCAAAC	0.0305868				TCTAAA	0.0314182
TTCCTT	0.0305384				ATTGG	0.0313852
AACAGG	0.0305376				CGGACT	0.0313006
GGAGTG	0.0305302				GATCGC	0.0313006
CATGGG	0.0305302				AATTGC	0.0312525
AGAGTG	0.0305302				TTGTCA	0.0312472
AAACCC	0.0304922				GAACAG	0.0312414
GGATCA	0.0304922				CCAGT	0.0312094
CTCCCA	0.0304902				CCGCGG	0.0312063
CATCTA	0.030441				GTAGGA	0.0311873
AAGAT	0.0304359				AGCCAC	0.0311873
TTACTT	0.0303949				GGTACT	0.0311873
TAAGAA	0.0303855				GTAGTC	0.0311824
ATGAAA	0.0303241				TCCT	0.0311178
GCATT	0.0302718				AACAA	0.0310921
CAACC	0.0302596				CAGCAC	0.0310568
TGACAA	0.030234				TGATCC	0.0310568
CAATAC	0.0301643				CAAG	0.0310079
CAGAAG	0.0301643				TTGGGT	0.0309576
ATAAC	0.0300714				CCCAC	0.0309224
AGTTC	0.0300202				ACAACA	0.0309224
CATACA	0.0299894				TTTTCA	0.0308028
AGGAT	0.0299614				CGGC	0.0307927
TATTC	0.0298996				GAGACT	0.0307416
TAAATG	0.0298862				AGTGTA	0.0306931
AATCCG	0.0298343				CTTAAG	0.0306931
GGACA	0.0297961				ATGGCC	0.0306931
GCAC	0.0297754				AGACGT	0.0306931
TAAAC	0.0297401				CGGAGA	0.0306931
CGTA	0.0297209				CCCATT	0.0306931
GCTCG	0.0296688				ATACCA	0.0306066
GATTTT	0.0296107				GAGTG	0.0305939
ACAGGG	0.0295924				TGAATC	0.0305627
AACTC	0.0295614				GAATGT	0.0305558
TGTG	0.029553				TACTA	0.0305009
TTGAAA	0.0295436				GGAACG	0.0304895
TCGCTC	0.029526				CATCGA	0.0304817
TGAGA	0.0295066				AACTGT	0.0304817
TTTTCA	0.0294908				GGCCAC	0.0304514
AGTGTA	0.0294804				TATTC	0.0303676
TTGAC	0.0294765				TTGTTG	0.030348
ACTACC	0.0294174				TTGTC	0.0302947
ACGGA	0.0294167				GACCAC	0.030282
TATCAA	0.0294167				CACAG	0.0302759
TATTGA	0.0294001				CCCG	0.0302686
ACTGTT	0.0293098				GTGGAA	0.0302293
CGAAG	0.0292488				TTTTGT	0.0302177
AACTTC	0.0291992				GCTGC	0.0301836
CAACAA	0.0291896				ACATAG	0.0301362
CGGAAT	0.0291597				TACAGG	0.0301362
TTACC	0.0291593				CCAT	0.0301352
AAGTCA	0.029143				AGGGTT	0.0301197
ATGAAG	0.0291353				GCTCT	0.0301066
TCATC	0.029122				TTTTA	0.0300985
AAACCA	0.0291113				GAACTG	0.0300467
GACAAA	0.0291098				ATCCC	0.0299938
ATGAAT	0.0290547				TTCCCG	0.0299905
TTAAGC	0.0290236				TAAGGG	0.0299905
CGGGT	0.029016				CTTCCG	0.0299905
TGTACA	0.029005				CTTAG	0.0299758
ACATCC	0.029005				TAAT	0.0299702
CCTTGT	0.029005				AAAAC	0.0298831
CGAAAA	0.0289513				GAGCC	0.0298831
TTTGTT	0.028934				GGAAGT	0.0297666
CCTGAT	0.0289313				ATTTTG	0.0297654
AAGACT	0.0289127				ATTATG	0.0297541
GGATT	0.0289113				CTCTGG	0.0296761
GAGATT	0.0288834				GTCTGG	0.0296761
TTTAT	0.0288819				CGCCCA	0.0296761
TACTGA	0.0288668				ATGCCC	0.0296761
AAAGC	0.0287867				CGAAA	0.0296519
AGACTA	0.0287683				TGCTA	0.0296005
GACTA	0.0286696				CAGTG	0.0295893
GATCC	0.0286656				TAGGCA	0.0295675
AATCAA	0.0286653				TGGTTT	0.0295666
TGGTA	0.0286154				TGCTTT	0.0295242
TCCCT	0.028582				CGAGTA	0.0295154
AGGAGT	0.0285553				GCTAGG	0.0295154
TATTCA	0.0285269				GAATC	0.0295128
ATCTAC	0.0285143				GTAAAC	0.0294835
AATTCT	0.028494				TTGAGT	0.0294835
TTTCAA	0.0284924				TATATA	0.0294084
TTCGA	0.0284913				CGAGC	0.0293892
TCTGAC	0.0284688				GCAGAG	0.0293798
CAGGCC	0.0284688				AGCTTA	0.0293798
TCGAAA	0.0284243				CCATCG	0.0293798
CGGTT	0.0283918				TTGCTG	0.0292169
ACAAC	0.0283769				TGGTCT	0.0292127
CAGTC	0.0283425				GTCGA	0.0291825
AGTGA	0.028342				CTCTG	0.0291414
TTAGG	0.028304				CTCCCG	0.029095
TTCAAT	0.028294				ATAGAT	0.0290612
ACTGAT	0.0282725				CTCATG	0.0290593
TGGGTA	0.0282674				ACCTCA	0.0290593
AATATC	0.0282623				ACAAAC	0.0290428
ACTAT	0.0282596				GACAT	0.0290397
AATATT	0.0282543				CCCAA	0.0290335
TGAAGT	0.02822					CCACGT	0.0290191
AGCGG	0.0281919				TAATCG	0.0289264
CCAGG	0.0281775				ACCCC	0.0289263
GGAAC	0.0281757				GCATG	0.0288977
TGCT	0.0281445				TAGTG	0.0288881
TCAATT	0.0281065				GAACGT	0.0288513
TACCAA	0.0281038				CTTCCT	0.0288104
TAATGC	0.0280785				TGTGTG	0.0287717
AAACGG	0.0280785				TAAGAG	0.0287717
CGCAA	0.0280542				GTCCA	0.028708
TTTAC	0.0280445				GGCTG	0.0286717
TCCATT	0.0280363				GTTCTT	0.0286406
ACTTA	0.0280256				CTACAG	0.0286097
TCTAAT	0.0279867				AGATCC	0.0286097
ATTGC	0.0279709				TCCA	0.0285997
ATGCAA	0.0279655				ACTGT	0.028554
CTATCC	0.0279598				TCATTT	0.0284455
CGAAT	0.0279503				CGGTAA	0.0284205
TTCTAT	0.027928				ATTTTC	0.0283645
TACTTC	0.0278982				CCTATC	0.0283497
CATGG	0.0278856				CTGGT	0.0283209
TGTGGC	0.0278722				GCAGAT	0.0283099
AGTCAG	0.0278694				TTAGCA	0.0283099
TGACGC	0.0278694				GACGA	0.0282752
ACTCA	0.0278264				CACACA	0.0282567
GGATG	0.0277909				GTGTAT	0.0282203
TGCGG	0.0277259				GTCTGC	0.0282203
GCCAG	0.0277254				GCTATG	0.0282203
AGTGC	0.0277121				TTATTT	0.0281828
AACTAA	0.0276861				CCTTG	0.0281682
TGCAA	0.0276546				AATAT	0.0281314
GGATA	0.0276108				GCCAGA	0.0281077
TAAAGG	0.0276053				TGGAGT	0.0281077
TAGGCA	0.027576				AATCCC	0.0281077
TAATCC	0.027576				AAAGGA	0.0280635
ACACTG	0.0274983				TAAGG	0.0280277
CTAAAT	0.0274338				GGACTG	0.0280217
TCGGA	0.0274266				TACGTC	0.0280217
TAAGC	0.0273863				GCCATG	0.0280014
ACCTCC	0.0273632				ATTATT	0.0279935
CATCCA	0.0273144				TATACA	0.0279731
TAGAAG	0.0273144				AATGTT	0.0279294
TAAGT	0.0273136				CTTTA	0.0278716
AAAACT	0.027311				ACTGGG	0.0278645
CGTCAA	0.0273093				ATCGGT	0.0278645
AGCTTT	0.0273016				GGAGAC	0.0278645
GTGTA	0.0272615				GAGGGT	0.0278645
TGGCTT	0.0272341				TCAGCG	0.0278645
ATACAC	0.0272341				CCAGCG	0.0278645
CGATAA	0.0272057				CGTGCT	0.0278106
GAATGA	0.0272057				CCGCCT	0.0278106
CTAAAA	0.0271785				ACGCCT	0.0278106
TGATCC	0.0271601				GGACCG	0.0278106
ACCGTT	0.0271601				TTTTGC	0.0278065
CTCTA	0.0271479				CAAACG	0.0277578
CAAGC	0.0271165				ATGCAG	0.0277578
AAACG	0.0270877				GAAGTG	0.0277578
TTTTGA	0.0270875				ACAAGT	0.0277486
CCAAAT	0.0270781				TGCG	0.0277362
GTAGT	0.0270558				CAATG	0.027731
CGGGTA	0.0269976				TAGAC	0.0276832
CCATA	0.0269709				AAGGAA	0.0276351
AGTCGT	0.0269591				TTGTTC	0.0276241
AGAGC	0.0269529				ACAAA	0.0276184
CAGGC	0.0269455				GCATCC	0.0276063
GAAGTG	0.0269423				ACGTTT	0.0276063
AAAGGT	0.0269205				AGGCAG	0.0276063
TTGTA	0.0269122				TTACAG	0.0276063
CTTCA	0.0269026				AGGAGC	0.0276063
CAAAAG	0.0268952				GACAC	0.0275773
GTGC	0.0268504				TTCAA	0.0275406
GCCTAT	0.0268195				GGAGT	0.0274885
CAGCGG	0.0268195				TGCACA	0.0274671
CGATG	0.0268132				GACCT	0.0274143
TTGCT	0.0268018				CGATA	0.0273781
CCCCCA	0.0267838				ACGCA	0.0273775
ATACC	0.0267618				AACCTG	0.0273693
CACGTC	0.0267497				ATTGCC	0.0273693
GGTAC	0.0267398				ATGGCA	0.0273608
GCAGA	0.0267346				AGAATC	0.0273436
AAGGAG	0.0267276				TCTTGC	0.0273435
ATAAGT	0.0267207				AGGAAT	0.0273435
AAGGCG	0.0266988				GAGGAC	0.0273152
CATTGA	0.0266845				CCAAC	0.0272951
ACTC	0.0266496				TTTTGA	0.0272436
AGTTTC	0.0266076				TTGTTT	0.0271925
TTTAAA	0.0266074				AAACCG	0.0271652
TATCT	0.0265943				TTGGAA	0.0271607
CTGTTG	0.0265779				TCTCT	0.0271012
TACTA	0.026574				ATTCCT	0.0270723
TTATC	0.0265737				ATTAC	0.0270431
CATTTT	0.0265237				CAATGG	0.0270412
TCTTCA	0.0265236				GATT	0.0270396
TTGAG	0.0264954				GTGACG	0.0269982
AAACTG	0.0264796				CGCCGC	0.0269982
CTAATT	0.026469				TGTAAT	0.0269977
TTCAAA	0.0264414				CATCA	0.0269918
TCTTCT	0.0264243				AACCC	0.026991
TGCGC	0.0264026				TGGTCG	0.026946
GTACAG	0.0264					AGTACG	0.026946
TGTAAA	0.0263935				CAAAGT	0.0268694
GTCAT	0.0263493				GAGATC	0.0268211
TTTCT	0.0263426				TAGCAC	0.0268183
TTCAGA	0.0263101				AGTCCA	0.0268183
ACGG	0.0262871				GGCTTA	0.0268048
TAATTG	0.0262504				TACGGA	0.0268048
TCTCT	0.0262463				CCGACG	0.0268048
AGGCTG	0.0261827				CCTCGA	0.0268048
CTGGAG	0.0261467				GTTTT	0.0267758
ATCTCC	0.0261467				GATTT	0.0267507
GCATC	0.0261444				GTTGGA	0.02674
GAAGCA	0.0261339				GAATTG	0.0267007
GTGTG	0.026091				ACTCG	0.0266768
CATAAA	0.0259737				GGATA	0.0266502
AAACA	0.0259679				AGGGT	0.0266013
CTCTAC	0.0259662				AGTAG	0.0265977
GGCGTT	0.0259126				CAGAA	0.0265371
TTAGA	0.0258717				TCATG	0.026529
GATGG	0.025834				CTTTC	0.0265266
CTCTTC	0.0257862				TGGAG	0.0265096
CTTCG	0.0257748				ACTATC	0.0264695
CCTAC	0.0257616				AACGTC	0.0264003
AGACCA	0.025759				AGTATG	0.0264003
CTTCGC	0.0257195				TAGGTA	0.0264003
TGAACA	0.0257154				ACTTGG	0.0264003
TCACGT	0.0256944				GAGCAC	0.0264003
GATCGC	0.0256944				TCAAA	0.0263977
CGAAGT	0.025651				GCCTTC	0.0263911
TCAACA	0.0256053				GGATAA	0.0263911
ACAGCA	0.0256046				CCGTT	0.0263873
AATTGA	0.0255858				TAAA	0.02637
TGGAT	0.0255524				TGACC	0.0263575
GTCAA	0.0255491				TCTAT	0.0263473
GAGAAG	0.0255206				GGTT	0.0263225
TGACCA	0.0255206				TTAGC	0.0263098
ACTGAA	0.0255182				CAAAC	0.0262626
AGAAGA	0.0255167				GCATGT	0.026237
CAGGG	0.0255161				GCCTCC	0.026237
AGGAG	0.0255111				TGAGTG	0.0262355
CTAG	0.0255058				GACGAG	0.0262355
AATATA	0.0254291				GGCCCT	0.0261828
CACCGT	0.0254207				TGGGCG	0.0261828
TTCGAA	0.0254103				AGGACG	0.0261828
TGGGA	0.0253653				GCGGCT	0.0261828
TTGGT	0.0253128				CGGCTC	0.0261828
ATGATG	0.0253104				TCAAAG	0.0261303
ACCAG	0.0252229				AAACAC	0.0261303
ATCTG	0.0251689				TTCTC	0.0261145
TTTTTA	0.0251537				TGCTC	0.0260149
CGCG	0.025139				TGACCT	0.0259413
ATGGGT	0.0251378				CCATTG	0.0258977
CTGACG	0.0250929				AGCCTA	0.025893
GGAGA	0.0250871				ATAGT	0.025884
TCGCGC	0.0250653				AAACGC	0.0258497
ACCCGG	0.0250653				AAAAG	0.0258264
CAAAAT	0.0250616				AGGGTG	0.0257473
AGAAAG	0.0250531				CATGCC	0.0257473
GGCTC	0.0250512				CTGTGC	0.0257473
TGCTT	0.0250381				CAGGGT	0.0257473
ATACTG	0.0250273				TAAGAC	0.0257473
AAGTGT	0.0250193				AGGGCT	0.0257473
GTTCTA	0.0250193				CCAA	0.0257226
AAGATG	0.0249821				ATCGCA	0.0256828
AATACT	0.0249696				ACAACC	0.0256828
GGTAAA	0.024952				CCACTT	0.0256828
TACCGT	0.0249271				AGCTGA	0.0256828
CAGTGT	0.0249271				TACATG	0.0256828
AACGGA	0.0249271				ACCACT	0.0256828
ACCGGT	0.0249249				AAGATG	0.0256503
CTAATC	0.0249249				TACCG	0.0256441
GGCTT	0.0248972				CTATA	0.0256418
CTCTC	0.0248768				ACGCAC	0.0256205
GATTAA	0.0248655				CTGGAA	0.0255278
GATGGC	0.0248418				AAAGT	0.025472
TGCCAG	0.0248418				CTGTCG	0.0254683
CTAAT	0.0248062				TTCCCC	0.0254683
TGCCA	0.0247937				TCAGG	0.02542
TCGCA	0.0247507				CTGAAT	0.0253983
TTGCTT	0.0247412				CGCTA	0.0253918
CAATCT	0.0247368				GTGTC	0.0253287
GACAAT	0.0247318				TTGGG	0.0253067
CGGAG	0.0247045				GAGGA	0.0252896
ATACAA	0.0246798				ACCC	0.0252691
GTCC	0.0246566				AGGTCA	0.0251859
TCTTG	0.0246214				GATAT	0.0251537
ATGCCA	0.0246076				AGTGT	0.0251299
CAACGA	0.0246008				CTCGGG	0.0250255
AGTGCT	0.0245892				GCGGGC	0.0250255
AACCTG	0.0245892				AGCGGG	0.0250255
ATAGAT	0.0245764				GCCGCC	0.0250255
CAACTG	0.0245561				CAGTAA	0.025004
GTCGTA	0.0245518				AATGGC	0.0249909
GAGTGC	0.0245518				GGAACT	0.0249909
TTATCT	0.0245346				GACCA	0.024959
TATGC	0.0245255				TAATAG	0.0249529
TTTTTC	0.0245251				CCTTCC	0.0249529
AGGT	0.0244733				TGAGGA	0.0249529
ACAGC	0.0244651				GGAAAT	0.0249156
GACG	0.0244638				CAGATA	0.0249025
ACTGG	0.0244513				GTGC	0.0248608
AGATTC	0.0244073				ATACGT	0.0248426
CGCT	0.0243607				AGCTG	0.02484
GCGCCA	0.0243205				CTATAG	0.024797
TCGCAG	0.0243205				AACGCA	0.0247681
TCTAT	0.0242943				CTCGA	0.0247501
TCCTC	0.0242923				AATTAT	0.0247313
AAAGAT	0.0242892				ACACAC	0.0247182
CCGGAA	0.0242406				CAACCG	0.0246919
CTACAC	0.0242406				CTCAGA	0.0246919
GTGGCT	0.0242406				CTTCTA	0.0246834
TTCATT	0.024238				CGTAG	0.0246834
CTCCAA	0.0242245				ATACTA	0.0246513
AAAAGA	0.0242121				TTTCTA	0.0246363
TTTGAA	0.0241756				TCGCCC	0.0246287
GGAAGC	0.0241748				TGCGGC	0.0246287
GATAT	0.0241506				GGCGCA	0.0246287
TGTGG	0.0241468				AGACGG	0.0246287
TAGAAT	0.0241454				GCTGCG	0.0246287
TGAAAC	0.0240458				CCCACA	0.0246287
TCTGGG	0.0240222				TCCCGA	0.0246287
CTTTGG	0.0240073				GACCGC	0.0246287
ATGAGC	0.0239766				CCATTC	0.0245889
GCGGTA	0.0239479				ACGCG	0.0245889
GTGTAA	0.0239242				AAGAT	0.0245673
TTAAAA	0.0239198				CGACA	0.0245664
TTTAAC	0.023918				TTCATT	0.0245657
GTATTT	0.02388					GTGTGT	0.0245342
GTTTCT	0.023861				CACAGT	0.0245277
CTCCA	0.0238332				CAGATG	0.0245277
CTAAGG	0.0238105				GTGTCT	0.0245277
TAACAA	0.0238046				CTTACA	0.0244716
TGTTA	0.023798				ATTCC	0.0244604
AAGGG	0.0237795				CTGTG	0.0244569
CGTATC	0.0237402				ATGTAA	0.0244013
TAGGCT	0.0237402				GATTAT	0.0244013
GTTTGT	0.0237293				ATGAGA	0.0244013
CCCAAT	0.0237228				CCTTA	0.024379
GAACAC	0.0237087				CACTTT	0.0243699
ATTCAC	0.0236958				TAAGAA	0.0243208
TTTTAC	0.0236937				AACGTT	0.0242946
TTGTC	0.0236691				TGCTTA	0.0242946
AACAAC	0.0235936				TCTTTG	0.0242567
ATAGTC	0.0235613				ATTTTA	0.0242145
CGCGCC	0.0235589				GTTTC	0.024214
GGCAAT	0.0235378				TGGCGA	0.0241684
TATTG	0.0235346				CACGTT	0.0241684
TATCC	0.0235302				CATGTG	0.0241684
TGAGGA	0.023529				ATCCTA	0.0241684
GTCTTC	0.0235146				ACCGCT	0.0241684
GATGTG	0.0234935				GTTAAG	0.0241684
AGGTGG	0.0234571				TGGAAG	0.0241636
CGTAGT	0.0234072				AAACTC	0.0241636
CTCACA	0.0234063				AAATAT	0.0241514
AACTA	0.0233971				CCTCCA	0.0241008
TTTGGT	0.0233715				ACTAAG	0.0241008
CGCCA	0.0233599				CTGCCT	0.0241008
CAAACC	0.0233405				CACGCG	0.0240608
TAGGA	0.0233172				CATGG	0.0239874
AACCC	0.0232876				TTAGGA	0.023979
TCCGG	0.0232749				CCTTAA	0.023979
TTCGC	0.023256				TTGAGA	0.0239646
GATACT	0.0232081				ACTCAG	0.0239523
AAAGTT	0.0231284				CACGTG	0.0239523
TCATTA	0.0231257				GATAAG	0.0239374
GATTTC	0.0230602				GGGCG	0.0239374
GTATCG	0.0230443				GTACTT	0.0239374
CGAG	0.0229716				TTACAA	0.02393
GTCCA	0.0229682				CTCAAA	0.0238351
GCGT	0.0229576				GTCAT	0.0238054
CTCCC	0.0229418				CCCTG	0.0238037
GGGG	0.0229352				CCTATG	0.0237947
GATAG	0.0228977				AGTCGC	0.0237947
CATATC	0.0228962				AATC	0.0237877
TCTAAA	0.0228842				TGATTT	0.0237644
CTTGA	0.0228813				GTGAC	0.0237635
GGAGTT	0.0228536				ATGCA	0.0237615
TCAGTG	0.0228536				TCAC	0.0237341
ATCGG	0.0228453				ATAGTT	0.0237319
ACCGTA	0.02284					CTGCGG	0.0236551
CTGTCA	0.02284					GATGCC	0.0236551
CAGTCG	0.0228395				AACCGC	0.0236388
GCGCGA	0.0228395				CGTGGC	0.0236388
GCGGGT	0.0228395				GCACTC	0.0236388
GATAAT	0.0228285				AAGCGT	0.0236388
TCGCT	0.0228097				GGGATT	0.0236388
AAGCAA	0.0228084				TTAGGT	0.0236388
TACATA	0.0227623				CCAGAA	0.0235612
TACGTC	0.0227557				AATGA	0.0235303
AACGAA	0.0227382				TTTGC	0.023524
ACCCAA	0.0227261				AGAACT	0.0235038
GCGAAC	0.0227027				TTTCA	0.0234593
TACTGT	0.0226931				GTATT	0.0234321
TTCCCT	0.0226931				AAACA	0.023427
GATGT	0.0226586				TGGGC	0.0234239
AAACAT	0.0226572				AATCAC	0.0234097
CGTCCT	0.0226564				AGCTCC	0.0233694
TCTCGC	0.0226526				CTAGT	0.0233533
CAACCG	0.0226526				CAAGAA	0.0233409
CCTAA	0.0226316				GGAAG	0.0233131
CATTT	0.0226116				TGAATG	0.02331
TGTTTT	0.022602				TTTAC	0.0233056
AGCAT	0.0225964				CTTTAG	0.0232906
TTCACC	0.0225884				GTGTAA	0.0232902
GTAATG	0.0225731				GTAGC	0.023272
GGAGAT	0.0225622				CGCCTG	0.0231696
TTTAGT	0.0225563				CGTAGG	0.0231696
CAGATT	0.0225563				CGAGTC	0.0231696
ATAGG	0.0225513				CCGCCC	0.0231696
CGTGTA	0.0225415				GATGT	0.0231662
TAAGTC	0.0225332				GACTTA	0.023148
CACTAT	0.0225332				GGAGGT	0.0231451
TGTCAC	0.0224467				CGGATA	0.0231451
CGCAG	0.0224201				CGCTTA	0.0231451
AATGGG	0.0224126				CTTACC	0.0231451
GAAGAA	0.0223835				GGTCAC	0.0231451
CAAGT	0.0223812				CGTCTG	0.0231451
ACTTT	0.0223781				CCCATG	0.0231451
CCAGT	0.0223612				AAGCCG	0.0231451
TGGAA	0.0223541				CGGAG	0.0231427
GGTGG	0.0223436				GTTTTT	0.0231086
GCGAAG	0.0223104				GCAACA	0.0230661
TGCCTA	0.0223104				GTCAAT	0.0230055
TAAAAG	0.0222801				GCCCTT	0.0230055
CGTCA	0.0222577				ACCGA	0.0229794
ACTAC	0.0222271				GGCTA	0.0229794
CTCGCA	0.0222174				GACGAC	0.0229754
GATAAA	0.0222056				CATTTC	0.0229583
GTAGA	0.0221979				TAGAGA	0.0229583
TGCGGT	0.0221771				ATGCAC	0.0229172
CGTTG	0.0221638				ATCGAC	0.0229172
AAGCCT	0.0221429				CGAGAG	0.0229172
CCAATC	0.0221376				TGACTA	0.0229172
GCGGT	0.0221148				ATTTCT	0.0228275
ATTGGA	0.0221043				TACTAG	0.0227966
TTCCG	0.022086				GTAACA	0.0227966
CGGTAA	0.0220801				CATTTT	0.0227628
TCACCG	0.0220363				AGGCCT	0.0227493
AAAGTG	0.0220346				ACCGGT	0.0227493
CTTCAG	0.0220254				AGAATG	0.0227415
CCCAC	0.0219915				ACGAAG	0.022714
CTGTC	0.021975				TATAT	0.0226805
AAATTG	0.0219579				GTGGA	0.0226742
ACAAAA	0.0219555				AGTAAT	0.0226737
TAAATA	0.0219502				TGGCG	0.022653
TTTACG	0.0219213				TCCTTA	0.0226462
TTATT	0.0219201				CAAAA	0.0226439
TAGATA	0.0219095				AGCAAG	0.0226389
ATCAG	0.021892				AGATTA	0.0226304
ATAAGA	0.0218757				GATCCG	0.0225878
GTTTCC	0.021862				GCGGTA	0.0225878
ATTTGC	0.0218358				GTGCGA	0.0225878
GTAATC	0.0218348				CATAG	0.0225727
GACAGA	0.0218348				TGAT	0.0225523
GAACCT	0.0217678				AACCT	0.0225457
GTCTTG	0.0217623				GGTA	0.0225396
CATAC	0.0217588				TTGCAG	0.0225265
GCTA	0.0217578				GCGCTA	0.0225178
TAGTA	0.0217116				AAGATT	0.0225144
CTCCGC	0.0217025				CAATAG	0.022478
CGAGAT	0.0217025				TTTCAT	0.0224767
TAAGA	0.0216953				TAAACA	0.02244
CCTCA	0.0216918				GGCATC	0.0224353
CGCCAG	0.0216908				GCACTG	0.0224353
TATTTC	0.0216515				AAGGT	0.0224044
CAGGGA	0.0216505				GGCGC	0.0223961
ATTGAC	0.0216454				TCAGT	0.0223594
TTCAGT	0.0216377				CTGGC	0.0223463
TATG	0.0216356				GTACAT	0.0223276
ACATG	0.0215993				GAGATT	0.0223276
AACTGT	0.0215919				TTATGC	0.0223276
ATATAA	0.0215626				AGATGA	0.0223261
ACTTG	0.0215179				GAAAGG	0.0223151
TTCTCT	0.0215065				CTGCCA	0.0222988
GTTGTT	0.0214912				GTAAGT	0.0222976
AGCTT	0.0214643				AGGGGC	0.0222976
ACCAAT	0.0214317				TTCGAT	0.0222632
CTCTCA	0.0214264				ACATT	0.0222515
AAGGCT	0.0214264				TGAGT	0.0222361
GCCAAA	0.0214048				ATAAAG	0.0222294
CGGAC	0.0213834				GGTCC	0.0222294
TTAAAG	0.0213728				AAGTG	0.0222252
CTTCTA	0.0213568				CTGGTC	0.0222108
GGTTT	0.0213502				GACCC	0.022202
TGAGC	0.0213433				TACAGT	0.0222014
ACAGT	0.0213214				CTCTCA	0.0222014
GAAACT	0.0213183				TTCAAC	0.0221961
CATAT	0.0212902				AGCTTC	0.0221599
CTACC	0.0212893				CCGG	0.0221502
ACGTT	0.0212811				AGGAAA	0.0220129
GAACG	0.0212748				ATCACT	0.0219912
GGGC	0.0212588				TGGG	0.0219852
AAAGGG	0.0212241				GAAGCA	0.0219522
GGGCG	0.0211896				TGCCAG	0.0219452
CCCACC	0.0211447				TCTTAG	0.0219452
TAGGTG	0.0211447				GTACTG	0.0219452
GGTCGT	0.0211447				TATTTA	0.0219072
ATGACA	0.0211442				TGCCT	0.0219002
TAAGGT	0.0211167				ACTCA	0.0218929
AGACCT	0.0211167				TAGCC	0.0218395
TTACGA	0.0211167				CAATT	0.0217996
CATTA	0.0211071				TGTCA	0.0217967
TGTAAT	0.0211063				TATTAC	0.0217661
GTATAA	0.021082				TTACTG	0.0217661
GGTGTT	0.021082				GACTA	0.0217327
ACACAA	0.0210589				TCGGAT	0.0217292
GTCTC	0.0210426				TGCCCG	0.0217292
ATAAAG	0.0210324				ATGCGG	0.0217292
TAGATT	0.0209982				TAACGC	0.0217292
GCTCAA	0.020996				AGGTTA	0.0217292
GAATAG	0.0209881				TGAGTC	0.0217292
ATTAG	0.0209841				CTAGGA	0.0217292
GCCTCT	0.020982				GTGGCG	0.0217292
GTAAAA	0.0209701				CGTTAA	0.021713
CCGGTA	0.0209634				CTAGCT	0.021713
GTAGGC	0.0209634				CCACGA	0.021713
TCCGAG	0.0209634				CGTTGG	0.021713
GCTCGC	0.0209634				TGCGCC	0.0217066
CCACCG	0.0209471				TGACCC	0.0217066
AGCCCA	0.0209333				CATACG	0.0217066
TGCGTA	0.0209333				CCTCC	0.0216806
GAGAAA	0.0209312				ATGTCT	0.0216766
GTGAC	0.020905				ACAATG	0.0216691
AGTTA	0.0208804				GAAAG	0.021608
GAAGAT	0.0208683				AGCTTG	0.021591
TAGGAA	0.0208457				AGACAG	0.0215854
AAGGTT	0.0208315				TCTATG	0.0215854
TGCCT	0.020829				CTAGTG	0.0215757
AAAAA	0.0208153				TAACCG	0.0215389
CACAA	0.0207843				CCGTGA	0.0215389
AGAGT	0.0207746				ACTTAG	0.0215389
AGGATA	0.0207426				GAAGCG	0.0215389
AAAAGC	0.0207392				CGACGT	0.0215389
TCCAAC	0.0206764				AGGCGT	0.0215389
ACCAAG	0.0206618				GTACCT	0.0215389
GTCCT	0.020642				GCCGCA	0.0215389
AACAG	0.0206388				TTCGGT	0.0215389
ACCAGC	0.0206177				AATCGG	0.0215389
GATTCA	0.0206169				CGCTGA	0.0215389
GTAC	0.0206076				TCATTA	0.0214784
ATTACG	0.0205999				GGGCGA	0.0214237
AGTCGC	0.0205836				CCCGAG	0.0214237
TTCTG	0.0205803				CCCCTA	0.0214237
TGACT	0.0205165				TGATTG	0.0213709
TTACTG	0.0205128				GCATAA	0.0213675
GCAATG	0.0205102				TTGTGG	0.0213675
ATACCA	0.0205102				ACCCCC	0.0213652
GGGTAA	0.0205054				TTAGT	0.0213421
CTTTCC	0.0205					AAACG	0.0213309
CGTTT	0.0204948				TCTGCT	0.0212807
AACCAA	0.0204783				CGTCTT	0.0212807
CTGTT	0.0204776				AGCTGC	0.0212807
GAACT	0.0204663				GCAACG	0.0212807
TACACT	0.0204562				GCACCA	0.0212807
ATTGAT	0.02045					CGGTA	0.0212794
CACAGC	0.0204413				TGTAGG	0.0212609
AACCAC	0.0204295				GCGGAA	0.0212605
GAAATA	0.0204187				TCCACG	0.0212605
GTAGTA	0.0204163				ATCT	0.0212321
CATCAA	0.0203843				AACACG	0.0212184
TGTTGA	0.020381				CATGAA	0.0211719
CAACCA	0.020381				CCCACT	0.0211479
CCCATA	0.0203554				TAAAGG	0.0211298
TCTACA	0.0203494				ATAGAC	0.0210883
ATCGAA	0.0203464				TAATGT	0.0210594
TCATT	0.0203394				CAAAT	0.0209741
ATCAC	0.0203258				AGCTC	0.0209701
ACACCA	0.0203129				GATGTA	0.0209191
CACCCA	0.0203061				TATAAC	0.0209191
CCGGAT	0.0202973				TTCTGC	0.0208565
AGTGG	0.0202908				GACAA	0.020855
AGCCC	0.0202881				CCAGAC	0.0208273
GATGC	0.0202791				TTCTCT	0.0207858
GGAAG	0.0202708				ACCGG	0.0207635
TCGTTC	0.0202437				TTCTGA	0.020732
ATATT	0.0202171				TGTACT	0.0207068
ATTCTT	0.0201976				ACCA	0.0207065
TGACAT	0.0201904				ACTGC	0.020691
AGACG	0.0201875				CGGTGC	0.0206665
AATTCC	0.0201497				AGCGCA	0.0206665
AATCTA	0.0201394				ATTCTT	0.0206474
AAAAAG	0.0201206				AGTTG	0.0206399
GCAATA	0.0201064				GGGACG	0.0206279
GATACG	0.0200993				AGTAGA	0.0206134
GGGGTT	0.0200952				TGTGG	0.0205999
GCGTGA	0.0200952				AGAGC	0.0205903
GGGTGT	0.0200952				CGCGGA	0.0205893
GCGCTC	0.0200952				TCTTGG	0.0205825
ATTGG	0.0200885				CAAGTA	0.0205696
TCAAAG	0.0200453				ATTGTG	0.0205696
TTGGAT	0.0200137				GCGCAA	0.0205544
CACCT	0.0200104				AACTCG	0.0205544
GGTAA	0.0199848				GAGAGG	0.0205544
GATATC	0.0199844				ATCTAA	0.0205353
TACGAA	0.0199689				GAGCAA	0.0205353
TCTAAG	0.019963				TCACTT	0.0205134
AAGTGC	0.019963				CCCAG	0.0205115
GATCA	0.0199346				GGTCGT	0.0204922
TTCCCA	0.019929				GCTCGT	0.0204922
AAGGGC	0.0199194				GCGCAG	0.0204922
ATGGCT	0.0199194				CTAATC	0.0204922
TATCTA	0.0199134				TACGTG	0.0204922
TGACC	0.0198955				GCACCC	0.0204922
CAGAC	0.0198931				TACAAC	0.0204473
GTTTGG	0.0198823				ATTGTC	0.0204473
GACCAG	0.0198764				TCCCAA	0.0204473
TTGTAT	0.0198276				GAATTA	0.0203926
TCGTCA	0.0197584				ATACTT	0.0203926
AAATGA	0.0197509				GGCTAC	0.0203781
TGAATA	0.0197362				GCGATA	0.0203781
TGTTCT	0.0197355				GACTAG	0.0203781
ATCTCG	0.0197299				GAGGTG	0.0203781
ACATTT	0.0197243				TCAGCC	0.0203781
TCGGAT	0.0197132				GCGGAG	0.0203781
CGACAG	0.0197132				GCACT	0.020377
ATCAAA	0.019696				ACACAT	0.0203659
CAATCA	0.019693				GCACAA	0.0203659
ACAAGA	0.0196499				AAGATC	0.0203592
GGTGTA	0.0196252				GACTC	0.0203299
GTCATC	0.0195883				TCTGTC	0.020268
ATCAAC	0.0195677				CCCGC	0.020268
ATGTC	0.0195347				AACCGA	0.0202571
ATTGGC	0.0195316				AACAG	0.0201711
CAGCAA	0.0195021				CATTGT	0.020144
ATTTTC	0.019489				GTCAC	0.0201357
AGTAT	0.0194817				GTTGGC	0.0201306
TCTGGA	0.0194635				CCCAAC	0.0201306
CTCCTT	0.0194635				TTTTTT	0.0201249
GGGCTG	0.0194079				CGGG	0.0201134
GGACCT	0.0194079				CCCCC	0.0201016
TTTAAT	0.0194006				ACAAGA	0.0200979
GTTTGA	0.0193528				CTCAAG	0.0200815
ATATTC	0.0193374				CATCCG	0.0200738
TTGAGA	0.0192773				ACAGAA	0.0200145
TTTCG	0.0192766				AGTGA	0.0199987
GGACTT	0.0192726				CGTTG	0.0199716
GGTTC	0.0192573				ATTTAA	0.0199688
GTATA	0.019225				ACAAAG	0.0199516
GGGCGT	0.0192109				TGGTCA	0.0199263
AACCGG	0.0192109				AACGAC	0.0199263
CAGGCG	0.0192109				AGATAT	0.0199141
ATTTGG	0.0191912				AGCCG	0.0199013
ACTGGT	0.0191787				TGCTG	0.0199012
CATCGA	0.0191787				TTGCC	0.0198972
ATTCAT	0.0191784				TGACA	0.0198755
AAAGAA	0.0191476				ATTACA	0.0198698
CTTAC	0.0191351				GGCCAG	0.0198399
ATGTAG	0.0191349				ACTTCA	0.0198246
ACACTT	0.0191349				GAAAC	0.0198024
TCGGGT	0.019124				GGGAGT	0.0197813
ATATG	0.0191177				GGTCCG	0.0197813
GAGGA	0.0191156				GCGGCC	0.0197813
GATTAG	0.0191139				GCGGGT	0.0197813
GGCGGA	0.0191139				GCGAGC	0.0197813
ACCTGA	0.0190997				TTGAT	0.0197729
TGACG	0.0190293				GAGGC	0.019763
GTTGG	0.0190195				GGACA	0.0197334
CTTCTC	0.0190045				TACAA	0.0197291
AAGGT	0.0189853				AAATA	0.0196682
TAAGGA	0.0189768				TGTTG	0.0196361
TAGCT	0.0189675				GTACGG	0.0196292
GCATG	0.0189473				CGAAAA	0.0196065
GTGGG	0.0189385				AGTTTT	0.0196065
GCTTTT	0.0189343				CTTGGC	0.0195959
AAGCCA	0.0189292				CAGTCT	0.0195959
AAGTAT	0.0189069				GAGTAA	0.0195959
ATGACC	0.0188796				GAAGCT	0.0195959
CTTTAT	0.018869				CGGGT	0.0195932
TCTCAG	0.0188656				CCTG	0.0195817
ATCGGA	0.018836				ATAACT	0.019554
TTCCGG	0.0188313				ATATGC	0.019554
GATGCC	0.0188215				CTGTCT	0.0195359
TTGATG	0.0187947				ATCCCC	0.0195242
TAATTT	0.0187595				GCCAA	0.0194932
CCACC	0.0187412				TTACGT	0.0194833
AGGTT	0.0187331				TGAAGC	0.0194833
CTACT	0.0187311				ACCGTA	0.0194476
CCGAA	0.0187151				CGCACC	0.0194476
AGATA	0.0186957				AGGGCC	0.0194476
TAACGA	0.0186946				GCCTAA	0.0194476
AAATAT	0.0186833				CCACCC	0.0194476
TTCCTC	0.0186701				CTCGAC	0.0194476
CGTTTG	0.0186543				TCCCTG	0.0194399
CAGTGA	0.0186511				GCTTG	0.0194151
AGAAGT	0.0186474				TATTGA	0.0193467
GCCAA	0.018643				ATCACA	0.0193241
TATCAT	0.018636				TCAG	0.0193028
ATTCTA	0.0186227				CACTTG	0.0192886
ATCACA	0.0186146				AGTAAG	0.0192886
TGCGCC	0.0186025				TTGGTC	0.0192886
CCGACT	0.0186025				ACCTCT	0.0192886
TCGGG	0.0185898				CTGCAG	0.0192886
CGGTTG	0.0185798				GAGCTC	0.0192866
GAGCAC	0.0185798				TTAAGC	0.0192866
TTAGGC	0.0185798				ATCC	0.0192803
CAACAC	0.0185639				TGCTGG	0.0192757
AGGGCA	0.0185638				TTGGAC	0.019213
CATAG	0.0185428				TGTTGA	0.0191996
AACATG	0.0185224				TAATGG	0.0191955
TGGTC	0.0185129				TAGTT	0.0191657
GCAGAG	0.0184896				CCATC	0.019151
ACAACA	0.0184847				ACTAT	0.0191296
CTGAG	0.0184787				TGCCTT	0.0191118
TCTAG	0.018477				CGCTC	0.0191107
TCGCG	0.0184752				ACACAA	0.0190915
AATCAC	0.0184361				GCGTAT	0.0190893
TAAAGT	0.0184361				GGCTCC	0.0190893
AGTAG	0.0184333				GCAGTC	0.0190893
AGAGGA	0.0184311				CCCCAT	0.0190893
AGTGTT	0.0184016				ATCCTC	0.0190587
ATCAAT	0.0183946				ACAAT	0.0190571
GGGTTC	0.0183772				TGCACT	0.0190429
TAGTCT	0.0183772				ATAGCC	0.0190429
GGGACA	0.0183772				ATGAGG	0.0190429
CCTTCG	0.0183772				CGCAAA	0.0190429
GCAGTC	0.0183545				CCCATC	0.0190429
TGCGTG	0.0183545				TGAGAG	0.0190429
TTAATT	0.0183488				TTTTAG	0.0189834
TGCAAA	0.0183479				TTAAC	0.018978
CATCA	0.0183411				TCACT	0.0189471
CGGCC	0.018341				ATACAT	0.0189318
TCAATC	0.0183106				TTCTAC	0.0189119
TGGGG	0.0183033				CAATA	0.0188812
GGTGT	0.018282				AAAAAG	0.0187965
CCATGA	0.018272				CATTCT	0.0187909
GTCCTT	0.0182616				CAACC	0.0186835
CAGTT	0.018259				GACTTT	0.0186737
ATAGTT	0.0182267				TATCGC	0.0186619
CTTTGC	0.0182267				CTGAA	0.0186589
GTATT	0.018187				AAAATC	0.0186557
CTATA	0.0181365				ATAA	0.0186541
GACCG	0.0181245				ACTGTG	0.0186265
CGACAT	0.0181169				ATATCT	0.0186187
TCGTCC	0.0181169				CGGAGT	0.0185946
CCTCAA	0.0181117				CATAGG	0.0185914
GGGTG	0.0181092				GCGAG	0.0185785
ATTTGA	0.0180965				CGCTT	0.0185298
TGCATA	0.0180907				TTCATA	0.0185152
ATGTA	0.018069				GGACT	0.0185023
CACAGA	0.0180589				GCTTTT	0.0184819
TATCCT	0.0180584				TTTATG	0.0184786
AGGAAG	0.0180559				AGAGAG	0.0184673
TGTTTA	0.0180554				ACAGG	0.018451
GGAAAG	0.0180541				GTTGA	0.0184424
TAAAGA	0.0180206				GTATG	0.018411
ATTTCG	0.0179954				AGTCGT	0.0184052
CCCTCC	0.0179937				CGACTC	0.0184052
TCAAAA	0.0179671				ATTTA	0.0183921
GTCGTC	0.0179638				GAGCCT	0.0183682
ATTGCA	0.0179611				CTAGAG	0.0183682
CAGTGG	0.0178953				TGCTCC	0.0183682
GAGAAC	0.0178953				CAGTAC	0.0183682
CGCCC	0.0178759				GTCTGT	0.0183682
ATCAT	0.0178718				GAACGA	0.0183682
AATGAT	0.0178458				CGCAAG	0.0183682
CTCCTA	0.0178153				TCTTTA	0.0183675
GTGCAT	0.0178054				GAACTA	0.0183624
TCGATG	0.0178054				ACAGTA	0.0183624
TAACAC	0.0178054				CGTTA	0.0183539
GTGGGT	0.0177942				GCACAC	0.0183482
CAATAA	0.0177806				TATCTG	0.0183417
GCATTA	0.017778				CCAGAT	0.0183417
TCATGG	0.017778				TTTCCC	0.0182876
CTTCC	0.0177636				CCGAA	0.0182813
TTGCC	0.0177403				GTCCC	0.0182432
AAGAGC	0.0177368				TAGGG	0.0182432
GGGTT	0.0177367				GCGAGT	0.0182367
TAACT	0.0177087				CACGTC	0.0182367
CTCGG	0.0177029				GGCGAG	0.0182367
ACACC	0.017678				AACGGT	0.0182335
TACTAT	0.0176761				AAGCCT	0.0182335
AAAATT	0.0176715				AACAAA	0.0182153
AGAATT	0.017648				GTAGT	0.0181758
GCAAAT	0.0175931				GGAACA	0.0181657
TTTCAG	0.0175931				AGTTGA	0.0181502
GCGTTG	0.017574				CTTCCA	0.0181017
AGCAAT	0.0175662				TGCAT	0.0180551
TCGAAT	0.0175632				GACTGT	0.0180508
TTGGAA	0.0175446				CGAT	0.0180475
TTGCAG	0.0175108				ATAAGG	0.0180372
TCACTA	0.0174909				TCGCGG	0.0180244
CGTCT	0.0174903				TAAGGC	0.0179967
GTAGG	0.017489				GACTTG	0.0179967
CCAGCA	0.017474				CAACAG	0.0179937
GGGAA	0.01747					ATGTC	0.0179916
ACCACC	0.0174658				CCGT	0.0179912
AGAGAG	0.017465				GATCG	0.0179886
CTTCAA	0.0174641				TGATT	0.0179806
ACCCG	0.0174489				CGCCC	0.0179658
TAGACC	0.0174471				GCCGC	0.0179157
AGTCTC	0.0174471				TAGGGG	0.0178603
TGGGGA	0.0174471				TGGAGC	0.0178603
CCTATT	0.0174471				CAGACC	0.0178603
TTACGT	0.0174471				CATCCC	0.0178603
AGTGTG	0.0174471				CTGCGT	0.0178603
GCTCA	0.0174346				TGCATA	0.0178454
TAAATT	0.0174214				AAGGCA	0.0178454
GAATGT	0.0174151				AAGGTA	0.0178454
CAAATA	0.0174127				AAGACA	0.0178173
TATGAA	0.0173824				AAATTT	0.0178009
GTTAT	0.0173463				AGCACA	0.017795
CCCGTA	0.0173295				TATCT	0.0177942
AGAAAT	0.0172565				AAGC	0.0177858
ATTTAG	0.0172405				CTCAGT	0.0177629
CGTCC	0.0172218				AGTAGT	0.0176645
AACTCA	0.0172143				CATCAT	0.0176577
ATGAAC	0.0172143				CAGAC	0.0176381
CCTTTG	0.017214				GATGC	0.0176254
GAGG	0.0172136				CTAGTT	0.0176058
AAAGTA	0.0172023				AATTTT	0.0176045
GGCGAA	0.0171869				TTGCTC	0.0176034
AATAGA	0.0171745				TTTGCC	0.0175946
GATGGG	0.0171515				TTCTCC	0.0175898
GGCTAT	0.0171515				TTATTG	0.0175894
ATGCGG	0.0171515				GGCGGC	0.0175629
AAACCT	0.0171478				GCGCCC	0.0175629
TCATG	0.0171367				AGCGAC	0.0175629
CTGTAA	0.017127				CGTGAT	0.0175629
ACTATC	0.0171091				TCCGAG	0.0175629
CTCTT	0.0171035				GACGGG	0.0175629
GGCTGA	0.0170902				TGTAAC	0.0175513
AACATA	0.0170868				CATACT	0.0175135
GAGCTC	0.0170654				CGGCA	0.0175033
GCGGAA	0.0170654				TGAGG	0.017427
GATTA	0.0170528				ATGTAC	0.0174265
ATAAAA	0.0170519				ACGAAT	0.0174265
GAGTGA	0.0170514				GCGATC	0.0173649
AGCACC	0.0170514				GGGCAT	0.0173649
GACTT	0.0170255				GGTTAG	0.0173649
GCTG	0.0170208				CGGCAG	0.0173649
TTTTGT	0.0169924				GCCTGG	0.0173649
TTATA	0.0169839				CCGCAC	0.0173649
CGCAAT	0.0169379				CGGTAC	0.0173649
AATTAG	0.0169379				CCAGGT	0.0173649
TTTGGA	0.0169248				GGACGG	0.0173649
CTACTT	0.0169134				CGTACC	0.0173649
GCTAAA	0.0169134				ATTTCG	0.0173508
ATCATG	0.0169056				TATTTT	0.0173501
TGTATA	0.016848				CCGCTA	0.017338
ACATAA	0.0168332				GACTCT	0.017338
CTGAAG	0.0168324				CTCGAA	0.017338
ACAAAG	0.0168275				ATCAGG	0.017338
GCCCTT	0.0167869				ACTGCG	0.017338
GGTACT	0.0167869				CCCTTA	0.017338
CGCAAA	0.0167869				TCACAG	0.0173141
GGCATC	0.0167869				CAAGA	0.0173068
CGCCCC	0.0167763				AGTAT	0.0172486
TAAAAC	0.0167546				ACACT	0.017247
CTACGA	0.0167501				TCAATT	0.0171888
GCACAG	0.0167501				TTAACT	0.0171808
GTCACC	0.016746				AAAGCG	0.0171808
TGTCAT	0.016718				TAAGCA	0.0171808
ACTCAG	0.0167144				GTACAG	0.0171605
TATCGG	0.0167144				CATTCC	0.0171394
AAGGC	0.0167007				TCTGTA	0.0171394
CACCAA	0.0166913				CATTGC	0.0171394
TCTCAA	0.0166273				TGTATC	0.0171394
CAAAGG	0.0165587				GCCTTG	0.0171394
AGCATG	0.0165451				CGTCT	0.0171348
CAAAAA	0.0165419				GTTCC	0.0171331
TGATTA	0.0164758				CATCTC	0.01713
GTTACC	0.0164462				TTCGAA	0.0171137
ACAGAG	0.0164303				GCCCCG	0.0171046
TTGCGG	0.0164284				GCGCGG	0.0171046
ATTCCG	0.0164284				CGCGGG	0.0171046
AACGT	0.0164097				CCCCGC	0.0171046
GTTGC	0.0164066				CCGCGT	0.0171046
TGCTCT	0.0163968				CCGGGT	0.0171046
TCGAGA	0.0163781				CTTGT	0.017097
TGGAGC	0.0163781				TATGGA	0.0170963
AACCGA	0.0163781				ATCAC	0.0170797
GCTCGG	0.0163697				GGACTA	0.0170187
CCGCGC	0.0163697				TGAA	0.0170162
GCGCCC	0.0163697				GCACTT	0.0169907
AACCCA	0.016356				CCTCTG	0.0169907
GGACT	0.0163493				GCCACT	0.0169907
TTAATG	0.0163491				GAGCTG	0.0169907
AAGCTT	0.0163491				ATCCTT	0.0169842
GTTGT	0.0163381				AACTT	0.0169755
TTACAT	0.0163304				CCTAG	0.0169515
CATAGA	0.0163263				CTGTTT	0.0169488
GGAACA	0.0163263				TTTGAT	0.0169124
TGCTGA	0.0163158				GTTATC	0.0168661
TGATGC	0.0163158				GGAAAC	0.0168651
CCAGTT	0.0163016				AGCCTT	0.0168616
CCCTGC	0.0162935				AAGACT	0.0167913
CGTACG	0.0162935				TCGAAA	0.0167913
CAATGC	0.0162742				GGGGGC	0.0167845
TGTTAT	0.0162695				CGCACG	0.0167845
CATTGC	0.0162226				TTTGG	0.0167838
CATCTC	0.0162226				ATAAAC	0.016762
AGTAGA	0.0162226				AGAGCT	0.016757
GGCAT	0.0162007				GTGCTT	0.016757
AACTTA	0.0161962				TGACAA	0.0167453
CATTC	0.0161689				CCGGA	0.0167163
TTGTCA	0.0161545				TTCTAT	0.0167124
ATCCTC	0.0161522				GAATCG	0.0166886
AACCG	0.0161279				AGGTGA	0.0166886
CTTCTT	0.0161198				GTGAGA	0.0166886
CCCAT	0.0161153				GGTCCT	0.0166886
ACTAA	0.0161153				GCTTAC	0.0166886
TGCGT	0.0160885				GGTGTG	0.0166886
CAGGT	0.016073				GGAGTA	0.0166886
TGTGA	0.0160701				CAGGC	0.0166707
TCATA	0.0160684				AATATC	0.0166671
TCCTCG	0.0160523				AACCTT	0.0166108
TCGTT	0.01605					GCCATC	0.0165926
ATTAGA	0.0160477				ACATG	0.0165905
ACTTCC	0.0160477				GGACCA	0.0165645
AGCCCC	0.0160454				TCAGA	0.0165468
CGGTTA	0.0160454				CTGGGC	0.0165342
TAGTCC	0.0160454				CCGGTA	0.0165342
GGGCA	0.0160427				AGCGTC	0.0165342
GGACAA	0.0160341				GCCGT	0.0165337
GCCCC	0.0160209				TTATCG	0.01647
TTAACT	0.0160209				TCAAG	0.0164355
TTAGGA	0.0160106				ATATTT	0.0164195
AATACC	0.0160092				AAATGA	0.0164097
CATGAA	0.0160007				GAAAAC	0.0163866
TTGGTT	0.0159852				GTAGTT	0.0163487
TCTAAC	0.0159825				TAGAGC	0.0163481
TCAACC	0.0159825				GATGTC	0.0163481
CCAGAA	0.0159708				TACATC	0.0163481
GTTCAG	0.0159694				ACAGGT	0.0163481
AAATGC	0.0159343				CGATAA	0.0163481
TGCAG	0.0159215				CACTTC	0.0163481
CTCAC	0.0158933				CAAGGA	0.0163475
CCCTA	0.0158781				TTCTGG	0.0163351
ATCTT	0.0158757				CTCGCC	0.0163268
TGATAT	0.0158569				CGGCTA	0.0163268
CCTG	0.0158477				AGGCGG	0.0163268
CAGCGA	0.0158428				TCTCGC	0.0163268
CTGGGG	0.0158428				CCGGCT	0.0163268
TACCG	0.0158339				GGGCCA	0.0163268
GCAACA	0.0158304				GTTAA	0.0163197
GGCGT	0.0158191				TCGAGA	0.0162718
GTTACT	0.015809				ACTAGG	0.0162639
AGGGCG	0.0158059				TGGCGC	0.0162639
CCTAAG	0.0158059				ACCCCA	0.0162639
CCTATC	0.0158059				ACCGCC	0.0162639
AGGCGG	0.0158059				TGGCC	0.016254
CATCGT	0.0158001				AAAGTG	0.0162375
GCAGC	0.0157997				CTTGTT	0.0162231
GTGTT	0.0157927				TCTTGA	0.0162221
CTTATT	0.0157525				CTTGAG	0.0162057
CGTTC	0.0157248				CACGA	0.0162009
TTTTAG	0.0157243				ACCGGG	0.0161933
TGGCAT	0.0157236				TGCCA	0.0161897
TATTGC	0.0157236				AATAGC	0.0161162
GATCAA	0.0157206				CTCTT	0.0161121
CTGATT	0.0157135				GAATA	0.0161022
TGGAG	0.0156728				CCTGC	0.0160687
CTCGT	0.0156709				CGGCAA	0.0160236
TTCATC	0.0156539				GAGGCA	0.0160236
ATAGAA	0.0156397				CAGGCA	0.0160236
CAGAGA	0.0156318				GACAAT	0.0160121
GCGCAG	0.0156007				GGTCAA	0.0159865
GCATA	0.0155361				GGCTCT	0.0159865
AAATGG	0.0155117				CTCTAA	0.0159562
CCATCT	0.0154877				TCTTCA	0.0159153
ACTGC	0.0154866				AAAGAG	0.0158737
CGGCG	0.0154675				TCTGGC	0.0158603
GAGTT	0.0154642				ACATC	0.0158507
TGATC	0.0154516				AGATGG	0.0158351
GGGAC	0.0154381				TTTAA	0.0158207
ATACAT	0.0154112				ATCACC	0.0158138
GTCAGG	0.0154089				GGCCTT	0.0158138
GTGAAT	0.0154086				GAATGG	0.0158138
TGGTAC	0.0154086				CAAAAG	0.0157785
TCACAC	0.0154086				GCCAAA	0.0157565
TTTAGA	0.0154047				ATCTG	0.0157514
GGTAGT	0.0153953				GGGG	0.0157489
GGTTCG	0.0153902				ATGGTA	0.0157412
TTCAC	0.0153873				TAGGC	0.0156923
GAATTA	0.0153791				AACTA	0.0156885
ACTTAC	0.0153671				GTTGAG	0.0156883
TATTTG	0.0153604				AAAAT	0.0156875
TCCCAG	0.0153551				CAACA	0.0156861
TTTAGG	0.0153551				AGGGC	0.0156802
TATGAC	0.0153551				GTTGTT	0.0156208
AGTATC	0.0153548				CTCAG	0.0156119
CTACG	0.0153437				TTGCTA	0.0155797
ACATT	0.0153392				TAGACC	0.0155722
CTCTGA	0.015323				ACACGC	0.0155722
AATTAC	0.0153118				GGTTAC	0.0155722
TATAG	0.0152886				GTCCAG	0.0155722
TGCCAT	0.0152712				GTCCCT	0.0155722
TCTCCC	0.0152657				CGCACA	0.0155722
CATAGG	0.0152596				ACGCAG	0.0155722
CGGGAG	0.0152596				TACGAA	0.0155592
ATGGA	0.0152126				CCCAAT	0.0155592
AACTGA	0.0152016				GACTG	0.015514
TATAC	0.0151775				AGGTCC	0.0155006
ATGTG	0.0151712				ATTTAT	0.0154985
GCTCTC	0.0151575				ACACG	0.0154687
ACTGCA	0.0151415				TGGCCA	0.0154478
AATTTA	0.0151309				AAATGG	0.0154393
CATCTG	0.0151276				GTAGGG	0.0154197
AGCGA	0.0151239				CACCGG	0.0154197
ATTTTG	0.0151151				CACGAG	0.0154197
CCGGC	0.0151127				TCCGGT	0.0154197
ACTCGG	0.0150931				GCGCAC	0.0154197
TACCCG	0.0150931				GCCCCA	0.0154197
CGGACA	0.0150931				AACTAG	0.0153972
GTGCGC	0.0150931				CCCCG	0.0153972
GGTTAC	0.0150397				TACACA	0.0153972
CTATAA	0.0150305				AAACCC	0.0153972
CGGTGA	0.0150293				CTAAAC	0.0153972
CTTTTG	0.0150194				TCTAAG	0.0153972
AGAAGG	0.0150142				GAAGT	0.0153478
AGAACG	0.0150142				CTGCAA	0.015328
ACAGTC	0.0150142				CCATTT	0.0153248
CTATTT	0.0150108				AGCCGA	0.0152907
ACCGGC	0.0150055				CGTAAG	0.0152907
CCTTC	0.0150021				CCTCCG	0.0152907
CAGTCT	0.0149711				GAGCGT	0.0152907
GGTCCA	0.0149711				GGCGGT	0.0152907
GTTGAT	0.0149604				GGCGTG	0.0152907
TCCTAC	0.0149554				CCAGCC	0.0152907
GAATCA	0.0149554				GTTCGC	0.0152907
TTAGTT	0.0149302				CGGGCA	0.0152907
CAACTC	0.0149293				ATATA	0.0152863
AAATTC	0.0149176				ATCTAT	0.0152668
TCAGTA	0.014879				AAGCTG	0.0152567
ACATAG	0.0148704				CTGTAA	0.0152567
GCTATC	0.014858				AACATT	0.0152567
TTTGTG	0.0148375				CCCCCG	0.0152478
GCTTG	0.0148249				CAAAGA	0.0152162
CACTCA	0.0147918				AAAGCT	0.0152081
CTCTCC	0.0147918				GATGAA	0.0152081
TGCATT	0.0147604				GGCGAA	0.0151807
GAAGAC	0.0147527				GGACAG	0.0151807
CCATCA	0.0147527				GCTCTC	0.0150944
GTACT	0.0147506				AACCTC	0.0150944
CCCAAC	0.0147179				AATATT	0.0150909
ACGTTT	0.0147177				TCAAAT	0.0150909
AGCAAC	0.0147108				CAATCA	0.0149484
CTGGT	0.0146845				CACCG	0.0149134
ATGTCG	0.0146838				GCTTGG	0.0148998
GCTCTG	0.0146838				CGTCGC	0.0148857
CTCAGT	0.0146838				GGGGAG	0.0148857
ATACGA	0.0146838				CACGCC	0.0148857
TCAGAC	0.0146838				GCCACG	0.0148857
GCCTCA	0.0146838				TTGATT	0.0148749
TATGCC	0.0146838				TTAGAT	0.0148637
GCGCAA	0.0146838				TCCGT	0.0148322
GGCGG	0.0146779				CCCCT	0.0148311
CTGGG	0.0146257				GCAATG	0.0148264
CCAGCG	0.0146186				CTATCC	0.0148033
AGCTCG	0.0146186				CGTTTG	0.0148033
CGGAGG	0.0146186				GATCA	0.0147846
AGGCGC	0.0146186				AATTGA	0.0147291
GCACCG	0.0146186				TAGTTG	0.0147113
GACCGG	0.0146186				ACCTGT	0.0147113
AAGACA	0.0146143				AGTAC	0.0146871
GTAATA	0.01461					AGACCT	0.0146655
GAAAAC	0.0146098				CTAAGA	0.0146655
GTCAC	0.0146086				TTTGA	0.0146489
AATGCG	0.0145995				GATC	0.0146257
TAATTA	0.0145684				GCCGTT	0.0145914
TGGTCC	0.0145386				GTATTG	0.0145205
CTGGTC	0.0145386				TGGGGA	0.0145089
GGACCC	0.0145386				AGCCTC	0.0145089
GGCTCT	0.0145386				TTACCG	0.0145089
CGATGG	0.0145386				AGGCTA	0.0145089
CTATCG	0.0145386				ATAGGC	0.0145089
TTGCAC	0.0145357				CCGAAT	0.0145089
TAAGTA	0.0145357				CCCTCA	0.0145089
GTGAT	0.014532				GAGTGA	0.0145089
GCAATT	0.0145197				TATGCG	0.0145089
CAATGT	0.0145157				CTCGAT	0.0145089
GTTCA	0.0144614				TTAAAT	0.0144929
TAACC	0.0144604				ACAGTG	0.0144842
TCGGGG	0.0144217				ACGTTA	0.0144842
GTCTCG	0.0144217				TAATGC	0.0144842
GTAAAG	0.0144178				GATTTT	0.0144602
GCTAT	0.0144178				AACACA	0.0144282
TCTCCT	0.0143796				CGGCC	0.0143923
GGAATG	0.0143796				TAAAG	0.0143728
AGGGA	0.0143774				AATTT	0.0143536
CCCC	0.0143766				CACGC	0.0143515
GCTCTA	0.0143718				TTTGGA	0.014328
CAGTA	0.0143441				AAGTA	0.0143269
AGACT	0.0143389				TCCTCT	0.0143062
GTGCA	0.0143162				ACTGGA	0.0142639
TATCGT	0.0143113				ACTTTA	0.0142639
GTTATC	0.0143113				GGTG	0.014262
GGTTG	0.0142963				CGTTCG	0.0142568
AGCGGC	0.0142904				GCCGTG	0.0142568
CACTAA	0.0142866				CAGCCG	0.0142568
ACTATA	0.0142856				CACGGC	0.0142568
TGCAC	0.014282				GCGTCC	0.0142568
TATTAC	0.0142788				CCGTGT	0.0142568
CCATCC	0.0142728				GCCTCG	0.0142568
GTCGTT	0.01427					GCCGAC	0.0142568
ACGTAT	0.0142491				CACGGG	0.0142568
GCATCT	0.0142459				ATCCTG	0.0142505
CCCGAT	0.0142278				CGGTTT	0.0142505
CTCCCG	0.0142278				ACCAGC	0.0142505
GCGTAC	0.0142278				AGCGTT	0.0142505
ACTTGT	0.0142168				GAGCTT	0.014202
TGATAG	0.0141706				CAGGCT	0.014202
TAACG	0.0141662				GTCG	0.0141765
AGCAG	0.0141428				AAGTTT	0.0141631
AAGCTG	0.014084				GACATG	0.0141484
GGATGA	0.014074				ATCCCG	0.0141484
TGTATC	0.014074				CTACCG	0.0141375
AGGGAT	0.0140651				CCCGCT	0.0141375
CGCAGT	0.0140638				ACTCGC	0.0141375
ATCGGG	0.0140497				CCGTAG	0.0141375
AGGCAA	0.0140442				CACGAC	0.0141375
GCTCC	0.0140161				GAGCCG	0.0141375
AAAAAC	0.0139983				CCGTGC	0.0141375
AGCCT	0.0139941				GACGG	0.0141368
GGGCAG	0.0139759				TAAGC	0.0141303
AGGCGA	0.0139759				CCAAAA	0.0141249
GGATAC	0.0139699				GCATA	0.0141119
GAAGTC	0.0139699				TTGCCG	0.0141104
AAGACG	0.0139498				TGTCGT	0.0141104
CGTCTT	0.0139472				TAGTGC	0.0141104
TAGATC	0.0139461				AGAGTA	0.0140679
GAAGCC	0.0139461				TATTAG	0.0140679
ATGCCT	0.0139461				CAGACA	0.0140645
CATCCC	0.0139414				CACTC	0.0140356
AAGGGT	0.0139414				AAGTCT	0.0139786
GTAGAG	0.0139414				CAATTG	0.013967
GTCTAA	0.0139414				ATGTGT	0.01395
TGTAG	0.0139277				CACAAA	0.0139449
GTACA	0.0139275				ACTATT	0.0139292
GAATAA	0.0139097				AGTGAA	0.0139292
ACAATC	0.0138943				CTCCAG	0.0138902
GGCCA	0.0138897				TCTCCC	0.0138902
TCTTCG	0.013888				TTTATT	0.0138793
AATCAG	0.013888				GCGCT	0.013857
TTGAGT	0.013888				AACTCA	0.0138429
ACGCAG	0.0138826				TGGTTC	0.0138429
TGGGCT	0.0138826				TAATGA	0.013824
AGCTCC	0.0138789				GTAAG	0.0138175
ACGATG	0.0138622				CACTCT	0.0138128
AACACA	0.0138451				GCGCC	0.0137979
ATGCG	0.0138424				TAAATA	0.013785
AATCGA	0.0138187				CCTTGT	0.013785
TTTTGC	0.0138072				TACGTA	0.0137719
AGAGG	0.0138013				CTCTAC	0.0137719
AAAACA	0.0138004				TCCTCA	0.0137719
GGAAGA	0.0137935				CCGA	0.0137518
CTCGGT	0.0137893				TCTCCT	0.0137491
TCTCTC	0.0137762				CAGAAA	0.0137221
ATCTTC	0.0137638				CCGTTA	0.0137187
GGCAAC	0.0137586				AGTGC	0.0136723
ATGTCC	0.0137462				ACGGCC	0.013656
TTAGT	0.013746				CTCGCT	0.013656
TCAGG	0.0137266				TGACTT	0.0136291
AGTGAC	0.0136942				ACTGTT	0.0136291
GTGAA	0.0136635				GTCTTC	0.013625
CACAAC	0.0136248				GCTTTC	0.013625
AACCAG	0.0136223				GAATAT	0.0136178
CCAGA	0.0136111				TGTAAG	0.013608
GCATGC	0.0135857				TGCAGG	0.013608
CCTAGA	0.0135857				CTCTGC	0.013608
AACCTA	0.0135857				AAAGAT	0.0136027
GACGA	0.0135529				ATGGA	0.0135709
CTACCC	0.0135423				CGGACG	0.0135525
CGGCAG	0.0135423				TTGTG	0.0135279
GCCCTA	0.0135423				GCGTA	0.0135076
CCTACG	0.0135423				TGTCCC	0.0134966
TGGAC	0.013529				AGGCTG	0.0134966
CACTTC	0.0135092				GGGCTT	0.0134966
GGTTA	0.0134756				CTCATA	0.013485
CCGCC	0.0134692				TCCTA	0.0134784
ATAATT	0.0134571				GGGAGC	0.0134676
GATACC	0.0134415				AAAGTT	0.0134673
CTCAGA	0.0134415				ATGCAA	0.0134511
CCAC	0.0134395				CTATC	0.0134449
TGACAG	0.0134291				GTATTC	0.0134138
ATGACT	0.0134195				CAACTG	0.0133488
CACCTC	0.0133991				GAACAC	0.0133452
CGTAA	0.0133963				CGCCG	0.0133118
GAACTT	0.0133815				CATCTG	0.0133118
GCCCAA	0.0133778				CGACC	0.0133078
TGACTT	0.0133756				ACCTTG	0.0133003
AAGCAG	0.0133745				TCTGCC	0.0133003
GCTCAC	0.0133459				TAGTTC	0.0133003
GCGACT	0.0133459				GTATTA	0.0133003
TTGCGC	0.0133459				ACCAAA	0.0132793
GCCAGG	0.0133459				CCACCA	0.0132409
AGAAGC	0.0133403				CCGCCG	0.013225
TCTTT	0.0133294				CGGTCT	0.013225
CATTAT	0.0133056				TTAGGG	0.013225
TTACCA	0.0133002				GCGCTC	0.013225
CCAGGG	0.0132972				GAGTCG	0.013225
CAGGGC	0.0132972				GGCCGT	0.013225
TAGTCG	0.0132875				GTCTCG	0.013225
TGGTAG	0.0132633				CCCAGG	0.013225
CTTCCC	0.0132203				CGACGC	0.013225
TACAGA	0.0132152				CGGGGT	0.013225
TAGCTC	0.013208				GGTCTC	0.013225
CCGCAC	0.0131981				CGCCTA	0.013225
AGTCCG	0.0131981				AGCTCG	0.013225
AAAAGG	0.0131869				TGTATT	0.0132103
CTTTAA	0.0131497				GTCACC	0.0132062
TACCTC	0.0131491				CGTTCT	0.0132049
GAGCAT	0.0131491				GGTATC	0.0132049
GCAGT	0.0131279				GGAATC	0.0132049
TCTGAA	0.0131236				TAGTCA	0.0132049
CCAAG	0.0131188				ACCACC	0.0132046
CTCTGT	0.0131064				AATTA	0.0132031
TGCTTT	0.013057				GGCTGT	0.0131652
CACTC	0.0130342				TGCGCA	0.0131652
TTCTGG	0.0130336				TATC	0.0131441
CACCAT	0.0130313				GTAGCA	0.0131419
GGCGA	0.0130257				ACTCTC	0.0131326
GCTTGA	0.0130097				CGAC	0.0131011
TTGCCT	0.0130097				GTCCAA	0.0130924
AGTTG	0.0130084				CATAGT	0.0130924
TCTGTC	0.0130083				GTTTAA	0.0130891
ACGAAG	0.0130083				AAGTCA	0.0130891
TTCCAT	0.0129954				ACACTA	0.0130891
CGTCTA	0.0129612				TTCCCA	0.0130891
GTCAGT	0.0129612				GTTGTA	0.013025
TCTCGT	0.0129612				GGGAAG	0.013025
GTGGCG	0.0129169				TGTTC	0.0129907
ACACAG	0.0129012				CATA	0.0129792
CATGT	0.0129006				AAGGAC	0.0129616
GTTCGT	0.0128957				GATCCC	0.0129338
GAGACT	0.0128957				CGTGCA	0.0129338
GCTAA	0.0128891				TCTCGG	0.0129338
GCATAA	0.0128888				GAGTCC	0.0129338
ACGACA	0.0128868				ATTACG	0.0129338
ACTCAA	0.0128742				GGTGCC	0.0129338
ATCTGA	0.0128691				ACCTCG	0.0129338
TGATGT	0.0128673				AGACCG	0.0129338
TGCTAA	0.01285					TCTGAA	0.0129023
GTACTG	0.01285					ATTGGC	0.0128845
GACAGC	0.0128433				TTCGT	0.0128834
ATTGTC	0.0128172				AAACAT	0.0128766
ACGC	0.0127734				TCTTTC	0.0128732
GCTTTA	0.0127694				GCCCT	0.0128599
AGCAC	0.0127661				CTGACT	0.0128497
CACCC	0.0127197				TCTGT	0.0127975
CGGCCG	0.0126961				TCGT	0.0127972
ATTAAC	0.012688				TCAAGG	0.0127676
TGCAGA	0.0126825				TTTCGC	0.0127676
CCGGAC	0.0126616				ATGCTA	0.0127676
GTTGAC	0.0126595				AAGGGT	0.0127309
ATGCAG	0.0126595				ACCTGA	0.0127309
AGACAG	0.0126469				AAACGG	0.0127309
TGTAT	0.0126394				GGCAT	0.0126872
TTTTGG	0.01263					ACTGCA	0.0126399
AACGGT	0.0126129				ACCACA	0.0126141
TCAATG	0.0126078				AGTGAG	0.0126141
ATAGTA	0.012593				TCATCC	0.0125954
CAACAT	0.0125726				AGCAG	0.0125898
GTTAAG	0.0125689				GCGCA	0.0125691
CCTCTG	0.0125689				CTGGTT	0.0125601
GAGCAA	0.0125499				TCGCA	0.012555
ATGATC	0.0125499				ACCACG	0.0125337
CTATTC	0.0125478				CATCGC	0.0125337
TAAACG	0.0125478				TACGTT	0.0125337
GTACTA	0.012546				TACGAT	0.0125337
AATCGC	0.012546				ACCTGG	0.0125337
AGGATC	0.0125425				GTAGCC	0.0125337
CAAGCC	0.0125425				GTATGT	0.0125232
TACTTA	0.0125137				TGTGAT	0.0125232
GGCCTT	0.0125122				CACACT	0.0125232
GAACC	0.0124931				TGAGAT	0.0125232
GACTG	0.0124522				CTCGGT	0.0125004
GGCTG	0.0124438				TCTA	0.0124925
GTTAG	0.0124423				TATAGA	0.0124623
GGATTC	0.0124382				TGTAC	0.0124573
TTAATA	0.0124297				AGCCCG	0.0124525
GGGGA	0.0124286				CCGTCA	0.0124525
CACTG	0.0124067				CATAAC	0.0124427
TCAGC	0.0123988				GTGCAA	0.0124427
GAAGTT	0.0123969				GTTTTG	0.0124316
GATTCT	0.0123819				ATAC	0.0124315
GGGAT	0.0123753				GCCAAC	0.01242
CGTTA	0.0123571				AACTGC	0.012412
TACGGA	0.0123521				TCATTG	0.0123997
GCCATT	0.0123338				GAAG	0.0123909
TTGTTG	0.0123102				TAGCT	0.0123671
CAAACT	0.0123051				TTTCTC	0.0123656
CATAAG	0.0123014				ATACA	0.0123559
ATAACA	0.0122807				ATTTGG	0.0123407
TCAAGA	0.0122807				TGGAC	0.0123405
TAACTC	0.0122788				CTGAT	0.0123255
TACGTT	0.0122777				TAAGAT	0.0123125
GACATA	0.0122777				TGATA	0.0123021
ACTGTG	0.0122777				TTTGAG	0.0122967
CCTGTA	0.0122777				TGCTGC	0.0122742
GGATC	0.0122747				ACTAA	0.0122623
TGTTTC	0.0122613				GATCGA	0.0122294
TCACCT	0.0122407				GGGCAA	0.0122294
CGTATT	0.0122407				ACGTCA	0.0122294
CAAGAG	0.0122407				GACACA	0.0122294
TACTGC	0.0122247				CGCAC	0.0122197
TATCTC	0.0122246				GCGGGG	0.0121953
GGCTTA	0.0122241				GCGCCT	0.0121953
CAGACG	0.0122241				ACCCCG	0.0121953
CTCGCT	0.0122241				CCCGAC	0.0121953
CGTATA	0.0122017				CAGGCC	0.0121953
ATATA	0.0121987				GCGACC	0.0121953
ACATCA	0.012193				TGTCTA	0.0121932
TCGCGT	0.0121705				GTAAAT	0.0121516
GTTCGG	0.0121705				TGCGT	0.0121456
TAGTTT	0.0121549				AATGCA	0.0121355
CGATAT	0.012135				GTAAAG	0.0120999
GACCAT	0.012135				CGCAA	0.0120985
TAGC	0.012132				CGACTA	0.0120952
CCTCTT	0.0121232				AACTC	0.012086
CAGCCC	0.0121141				GCTCAC	0.0120784
GCCGGT	0.0121141				ATGCT	0.0120779
TTCGCG	0.0121141				GCCAC	0.0120652
AGTCAT	0.0121131				ACGGC	0.0120446
GTATCT	0.0121131				TTTCG	0.0120358
AAATCG	0.0120743				GCAAT	0.0120173
AGTGAA	0.0120679				CCGTCG	0.0120053
CCGCTC	0.0120464				ACGCGG	0.0120053
TTCGCA	0.0120464				AATCT	0.0119937
GCATCG	0.0120464				TTAGTG	0.011962
CTCGTC	0.0120464				GTTGAC	0.011962
CGCAGG	0.0120464				GCATAC	0.0119397
GTAGCT	0.0120464				CATGAC	0.0119397
GCAGCG	0.0120464				GTTGC	0.0119313
GCGTAA	0.0120464				GAACC	0.0119168
CGTTGG	0.0120464				CTCCA	0.0118931
TATCAG	0.0120441				GAGAAT	0.011862
GAATGC	0.0120408				TAGGAG	0.0118544
ATCGTC	0.0120408				CAAGCG	0.0118544
TGTTGC	0.012035				CATCCT	0.0118521
GTTTAC	0.0120287				TCTGTT	0.0118471
GGAGCA	0.0120287				GCAGGA	0.0118467
CCTCTA	0.0120287				AGGACA	0.0118365
CGTAAT	0.0120287				GTCGAC	0.0118045
CGTTTT	0.0120242				ACCCGT	0.0118045
AAAGCC	0.0120242				CGGTGT	0.0118045
CTCTGG	0.012019				CCGATA	0.0118045
ACGTAC	0.0120174				GTCCAC	0.0118045
ATAAGG	0.0120112				TCCTAG	0.0118045
TGGATT	0.0119847				TAGGAC	0.0118045
CCAACC	0.0119511				AGGTCG	0.0118045
GATAGT	0.0119446				TCCCCT	0.0118045
TGTTGT	0.0119435				ACGTAG	0.0118045
CGCTCG	0.0119018				CAGTTC	0.0118038
TCACAG	0.0118994				TTAAGT	0.011735
TACACA	0.0118994				TCACTC	0.011724
TGAGAT	0.0118994				GGTGA	0.011705
CACTGG	0.0118758				ACTATG	0.0116928
GGAAAC	0.0118431				GGTGGA	0.0116928
CGCTCA	0.0118371				TACCAC	0.0116928
CGGTAC	0.0118371				GATCAA	0.0116842
TAGTTC	0.0118353				CTCTTT	0.0116634
ATCATC	0.0118341				ACGCCA	0.0116633
ATCTCA	0.0118144				AGTTTA	0.0116623
GAAACC	0.0118144				CAGCTT	0.0116612
TATCCA	0.0118116				TCAAGT	0.0116612
TTACA	0.0117535				TAATCT	0.0116612
CGACAA	0.0117422				TGGTG	0.0116554
TGAAAT	0.0117396				TGGATT	0.0116528
TTATAA	0.0117022				CTGTA	0.0116425
TTTGCA	0.0117022				CACCTC	0.0116181
TACTTT	0.0116958				CCTTAC	0.0116181
AGTTAC	0.0116945				TAGCCT	0.0116181
TCGCAA	0.0116945				GTGGGA	0.0116181
GGTAGA	0.0116945				CAACCC	0.0116181
CAGAGG	0.0116945				TCATCA	0.0116148
GCATTC	0.0116945				TTCTTA	0.0115985
ATATTG	0.0116844				AGCGT	0.0115982
AGAACT	0.0116797				TATGG	0.0115964
GAAGTA	0.0116797				GAAGCC	0.0115665
TATGA	0.0116638				CTTTGC	0.0115619
GCTCTT	0.0116406				AAGAAA	0.011551
TTTAAG	0.0116397				GAACAA	0.0115404
CTCCG	0.0116041				TTTGT	0.0115335
ACATGG	0.0115915				ACCT	0.0115241
GGTGGC	0.0115669				ATAATC	0.0115204
TCTAGC	0.0115621				TACTGA	0.0115165
GCGGTT	0.0115621				AATTGT	0.0114823
GTGTGG	0.0115621				AAGAGA	0.0114823
TCCCCT	0.0115621				TGTGGA	0.0114815
AATTCA	0.0115474				ATGCC	0.0114334
CTAAC	0.0115378				ACACTC	0.0114153
TATACA	0.0115346				GAAACA	0.0114006
TGGTT	0.0115329				AGAGGA	0.0113896
TGTCGT	0.0115185				TGTGA	0.0113804
TTGTGG	0.0115137				TACTG	0.0113418
AAGCTA	0.0114861				TATGCC	0.0113393
CAACTA	0.0114861				ACTACC	0.0113089
GTTCTC	0.0114861				CCACAC	0.0113089
CATGGT	0.0114861				GAGTGG	0.0113089
TTTTTT	0.0114701				CAGAAG	0.0113072
TGAAGA	0.0114561				AAACGT	0.011306
TGAAGC	0.0114457				TTGTCT	0.0112831
CACCTG	0.0114453				TGTCG	0.0112821
CTAAGA	0.0114453				GAAGTT	0.0112644
GTCCGA	0.0114183				CAAGTG	0.0112587
ATTTCC	0.0114139				GTTCTA	0.0112587
TTCATA	0.0114018				GAATGC	0.0112587
GTCAAC	0.0113988				TGTTAG	0.0112587
TCGAG	0.0113922				GTAATC	0.0112587
ACTGGA	0.0113682				GAAACT	0.0112398
GGGAAA	0.0113624				GTATAT	0.0112377
GTTAA	0.0113518				ACGGG	0.0112344
GCACCA	0.0113437				CAAACT	0.0112344
TCGGCC	0.0113392				TGGGG	0.0111928
GAAAGT	0.0113245				TAGATA	0.01119
TAATCA	0.0113087				ACCATG	0.01119
TAACCA	0.0112976				TCTCTG	0.01119
CAGGA	0.0112586				AACTTA	0.01119
CGCGA	0.0112576				ACTAC	0.0111845
AATCG	0.0112511				AGGTTC	0.011173
TTTATC	0.0112495				CTCGGC	0.0111676
GACTAC	0.011249				TCCCGC	0.0111676
TGGGAC	0.011249				TTCGCG	0.0111676
TGGACT	0.011249				CGGTCG	0.0111676
TGGCTG	0.011249				TCGCGC	0.0111676
CAGAAT	0.0112156				ACGGGG	0.0111676
CAGGAG	0.0112033				CCGACC	0.0111676
GGAGGG	0.0111697				AGTCCG	0.0111676
TGTCAG	0.0111697				CGGCGT	0.0111676
AGTGGG	0.0111697				TCGGCC	0.0111676
AACTCG	0.0111697				GGGGCC	0.0111676
TATCGA	0.0111692				GTGAA	0.0111528
CCAAGA	0.0111651				AATAAC	0.0111511
GGATAG	0.0111565				GCGGT	0.0111409
ACCCAG	0.0111565				CAGAG	0.0111094
ATGCTT	0.0111507				CCACC	0.0111031
TGGAGA	0.0111477				AGCATT	0.0110762
CAGCAC	0.0111423				TTCGTA	0.0110762
TACAGC	0.0111423				CATCAG	0.0110736
GTGGCA	0.0111423				ATTCTC	0.0110486
TCTGT	0.0111383				GAGACA	0.0109861
CGGGTG	0.011072				GGAATT	0.0109861
GTCGGG	0.011072				GCACAT	0.0109796
CTGGA	0.0110632				CACTGC	0.0109796
AAAACG	0.0110508				ATCGAT	0.0109796
TTCAAC	0.0110322				TAGTGA	0.0109796
TGGCCA	0.0109771				AACCAC	0.0109796
ATAGAC	0.0109759				GTTTGG	0.0109741
CTTACC	0.0109759				CTTTCA	0.0109719
CGGAGT	0.0109731				GAAGGG	0.0109556
ACTACA	0.0109593				TACACC	0.0109556
AGACA	0.0109401				AGCGAA	0.0109556
GCGCG	0.0109265				GCAACT	0.0109556
TACAA	0.0109248				TCAGAG	0.0109556
TCTTGC	0.0109242				TCAGAT	0.0109556
CACTT	0.0109196				TTAACG	0.0109556
AGTATT	0.0109119				AGGTG	0.0109365
ATGTT	0.0109036				CCCCCC	0.0109174
CAAGTT	0.0109017				CGTA	0.0108891
CCCCA	0.0109007				TCGTAA	0.0108882
TCGGTG	0.0108983				ACTGA	0.0108564
AGTTCG	0.0108902				GGGAC	0.0108527
GGTCTC	0.0108902				TTCTGT	0.0108357
GCCAGC	0.0108902				GATATG	0.0108179
TAGGAT	0.0108803				CTGATA	0.0108179
AGCTCA	0.0108803				TGCAA	0.0107971
TGAGCT	0.0108803				ACCTG	0.0107918
CGTG	0.0108758				AGGCT	0.0107723
CAATGA	0.0108744				TACTAT	0.0107659
GTTCG	0.0108673				CCCAAG	0.0107483
CGGG	0.010827				GGATAG	0.0107483
GGGTAC	0.0108214				GCAGGT	0.0107483
AGCTG	0.0108104				CGCTTT	0.0107483
CCGGCA	0.0107998				GGCTGC	0.0107483
GCCCAG	0.0107998				GCCGCT	0.0107483
AGTCGG	0.0107998				AGGTAG	0.0107483
TATTCC	0.0107884				GCCTCT	0.0107458
CTTGC	0.0107849				CACCGC	0.0107458
AGATC	0.0107712				GGCGAT	0.0107458
AGTCGA	0.0107686				GGATGG	0.0107458
GCAACT	0.0107686				CTGCGC	0.0107458
GTTAAC	0.0107686				GTCACG	0.0107458
TATTTT	0.0107367				GGAGTC	0.0107458
ACGTA	0.0107324				ACGCCG	0.0107458
AGGAGA	0.0107274				TGTGAC	0.0107458
AACTGG	0.0107173				TGACCG	0.0107458
AGGTTT	0.0107124				GCGC	0.0107273
ATTGT	0.0106952				TTCCA	0.0106923
CGTTAA	0.0106919				GTGCGT	0.0106892
AACACC	0.0106733				CCTGT	0.0106749
TTATAG	0.0106532				CGGCCC	0.0105941
GGTTTG	0.0106532				GGTCAG	0.0105941
CTGTGA	0.0106507				CCGATC	0.0105941
GGCTTG	0.0106507				GGGGCG	0.0105941
ACTAG	0.0106391				GCCCGC	0.0105941
GATGTT	0.0106382				CCGAGC	0.0105941
GACCT	0.0106378				CGACCC	0.0105941
TTCTTC	0.010636				GAGCGG	0.0105941
CGCCAA	0.0106319				TATCCG	0.0105941
CGGATT	0.0106319				CGCGTT	0.0105941
CCTATA	0.0106319				GCTCGG	0.0105941
AGTGCA	0.0106319				ACGCGC	0.0105941
TCGGTA	0.0106319				CACTG	0.0105868
CCCATG	0.0106319				TTTGGT	0.0105792
TCGTA	0.010626				TTTATC	0.0105792
ATAACC	0.0106176				TCACGA	0.0105718
GAACAT	0.0106176				GCAACC	0.0105718
TTTACC	0.0105876				ACGATT	0.0105664
ACAATG	0.0105876				GCTAC	0.0105515
AGCATT	0.0105805				GTTAAC	0.0105418
CTCCT	0.0105616				GTGGTG	0.0105418
CACACT	0.0105231				CTAGAA	0.0105418
TGCAGC	0.0105231				TAACAA	0.0105359
GTTCAT	0.0105109				CGGAT	0.010535
TACCAT	0.0105109				CCTATT	0.0104933
GTTTA	0.0105065				GGTTGG	0.0104933
AACATT	0.0104976				TATGAG	0.0104933
TTATTT	0.0104976				GGACTT	0.0104933
GTGCAC	0.0104892				CAGCCA	0.0104933
GCGCT	0.0104883				TCATAG	0.010451
TATTAA	0.0104832				AGCTCT	0.010451
TTTGAG	0.0104762				TTTAAG	0.010451
CAGCAT	0.0104762				CGGAAA	0.010451
GGTTAA	0.0104718				TGCAGT	0.010451
CTATTG	0.0104682				TAGTGT	0.010451
TGATGG	0.0104682				AAAAAC	0.0104482
TTACTC	0.0104514				TCGCT	0.0104482
GACCAC	0.0104514				TTTTTG	0.0104459
GCAAAC	0.0104469				CGCGAC	0.0104349
ACCTT	0.0104276				TCAACA	0.0104132
ATCGT	0.0104271				TAAACT	0.0104131
GTCCGT	0.0104138				GGCCTA	0.0103971
GGGGT	0.0104068				CCCCAG	0.0103971
TTACCG	0.010385				CCTGGC	0.0103971
TGCACC	0.0103706				ACATTA	0.0103908
ATAGGA	0.0103476				TATTAT	0.0103736
ATGAGT	0.0103288				TCTTCG	0.0103359
TTTCAT	0.0103228				CGTCG	0.0102973
AAAGGA	0.010312				AGATTT	0.0102942
TTTGTA	0.0103088				ATCCAA	0.0102829
GCTGT	0.0103074				TATGCA	0.0102561
CGCGCT	0.0103021				CACTAA	0.0102561
ATTGCC	0.0103003				GATTGC	0.0102561
GTGTCA	0.0103003				GCTGG	0.0102519
GGCAGA	0.0103003				CTGAC	0.0102304
CAACGG	0.0103003				TCGAC	0.0102076
CCCTTG	0.0103003				TTCCAG	0.0101949
CCAGTG	0.0103003				CTTCTC	0.0101892
CAGTGC	0.010297				CCCGA	0.010184
TCCAG	0.010296				ACCTC	0.0101805
TCCTCA	0.0102922				GATAAA	0.0101779
CATGC	0.0102881				AAGTTC	0.0101771
GTTGAA	0.0102848				CTGATG	0.0101771
AGTTCA	0.0102833				TGAAG	0.0101527
TAATGG	0.0102747				CCGTCC	0.0101421
TGCTA	0.010246				GCGTGA	0.0101421
GACGAA	0.0102426				CCCGTC	0.0101421
GAGCGG	0.0102424				TCGCGT	0.0101421
ACCAC	0.0102169				CGAGCG	0.0101421
AATGAC	0.0102085				GCGGTC	0.0101421
GTGGAT	0.0101873				CGAGGG	0.0101421
CCCTCT	0.0101796				TGAAAC	0.0101237
ACCTAC	0.0101796				TGCGTG	0.0101152
GTAGTC	0.0101796				CCATT	0.0100967
GTGTAC	0.0101796				ATGTG	0.0100758
GCCAAC	0.0101796				GTAATG	0.0100684
CGGAGA	0.0101796				AACTTG	0.0100642
GTTGGC	0.0101556				TCGCC	0.0100607
GTCAAA	0.0101345				TGAGTT	0.0100425
GTGGTG	0.0101325				TTGACA	0.0100117
TAGAG	0.0101286				CAACT	0.00997779
GCCCGA	0.0101216				CTTTG	0.00997595
GGGCTC	0.0101216				AAATCA	0.00996307
GTAACA	0.010104				TTCG	0.00995143
AGACGA	0.010104				TAATTT	0.0099453
ATGGGA	0.010104				TTGCCC	0.00993395
ACCGA	0.0100915				GCCCA	0.00993185
AGACGT	0.010079				CAAATA	0.00992698
CCGAAT	0.010079				CATGTC	0.00992256
CCAGGC	0.010079				ATGCAT	0.00992256
CTTTTT	0.0100642				ACACCG	0.00992256
CATTCA	0.010062				GCTTAA	0.00992256
GTAGGA	0.0100588				GAGCCA	0.00992256
CTAGAT	0.0100588				GAGAGC	0.00992256
TTATCA	0.0100566				TCTAGT	0.00992256
GACGC	0.0100448				TGGGCA	0.00992256
CTAGTA	0.0100215				CGATAG	0.00992256
CTGTCT	0.0100134				CAGGTA	0.00992256
TGTCG	0.0100082				GGAGG	0.00991465
CCAACA	0.0100082				CACCA	0.00990397
TTCTTT	0.0100022				CATTGA	0.00988471
TATGCT	0.0100016				TCTTA	0.00985903
TATAGA	0.00998938				CGTCAT	0.00983838
AATATG	0.00998591				GGACAT	0.00978538
CTGAAC	0.00996747				AGTTCT	0.00977529
TTCTAG	0.00996747				TGAGAA	0.00976642
GTGATT	0.00996747				AGCAC	0.00975926
GAATAC	0.00996747				TCACGC	0.00975436
CTTCTG	0.00996243				ACTCGA	0.00975436
ATGTTC	0.00993488				TGCGCT	0.00975436
GCCTT	0.00991928				TAAGTC	0.00975436
CTGTTC	0.00991472				CTGGCT	0.00975436
AACAAA	0.00991405				ACCAGG	0.00975436
CGTGA	0.00991129				GTTCCG	0.00975436
ATGTAA	0.00990149				TACCT	0.0097504
GCGTC	0.00989702				GAACTC	0.00974385
TGTCCA	0.00989435				CATTGG	0.00974385
TTTCGT	0.00989435				ATTCGA	0.00974385
AGGCTT	0.00989283				TGTGGC	0.00974385
TCATAT	0.00988197				TGTATG	0.00974385
TTTATT	0.00987257				CGTTT	0.00973814
TCAGCG	0.00986686				GCCTC	0.00973547
GACTTT	0.00986624				CAGGT	0.00972142
CTACTG	0.00986623				GAAGC	0.0097168
AATAAG	0.00985741				CATAAT	0.00971033
CTGTTT	0.0098264				CTCAAT	0.00971033
TTCTTG	0.0098225				TGCTTG	0.00971033
TAAACC	0.00981724				GCACAG	0.00968973
GAACGG	0.00981415				TAATA	0.00968901
AGGGGT	0.00981415				ACGTCT	0.009688
ATCCGG	0.00981415				AGGGA	0.00960529
GGTCC	0.00980168				ACATAA	0.00959122
CCTTAT	0.00979574				GGGTTT	0.00959122
GTCAAT	0.00978835				AATCAT	0.00956621
TAAGGC	0.00978826				CGGGC	0.00956372
ATCTCT	0.00977621				TACTAC	0.00956372
CTTTGA	0.00975343				TTGTGT	0.00956372
ATGGGG	0.00975319				TGCTCA	0.00956372
TGGCAC	0.00975319				ACACCT	0.00952184
GTCTCC	0.00975319				GCCACA	0.00952184
GCTCAT	0.00971902				CCTACA	0.00952184
TTCTCC	0.00971398				TACCTG	0.00952184
CGAGT	0.00971328				CCGGTG	0.00944264
AGGCA	0.00969522				ACGGGC	0.00943331
GCCCAT	0.00969033				GCATT	0.00940051
AGCCTT	0.00968274				GATAA	0.00935913
TATAGT	0.00967295				ATGCTT	0.00932779
TTTATG	0.00967006				TCCCG	0.00932779
TCTTGT	0.00966993				ACAGAT	0.00932564
GGAGCG	0.00963738				CCATCC	0.00932564
CGGCGA	0.00963738				CGGCCT	0.00930836
CGGCGC	0.00963738				TCCCGG	0.00930836
GGCCGA	0.00963738				CGCGAT	0.00930836
CGCGAC	0.00963738				CGCCGG	0.00930836
GTTGCT	0.00962346				ACCGCG	0.00930836
AAATCA	0.00961625				CCTAGC	0.00930836
CCATAA	0.0096115				GGCGGG	0.00930836
CGCCCA	0.0096095				CCCGGA	0.00930836
GACCGT	0.0096095				ACGCGT	0.00930836
TTTCTG	0.00960338				TGAAC	0.00930775
GAAATG	0.00959735				TATCTT	0.00928947
ATATCC	0.00959239				AAGGG	0.00926441
ATGCGC	0.00959157				CAAAGC	0.00924423
GGCCCT	0.00959157				CCTAT	0.00922365
GGCGAC	0.00959157				CCGGG	0.00922272
CCGCAG	0.00959157				TAAGCT	0.00922272
GGGCCT	0.00959157				CCAAGA	0.00920893
CTAGTC	0.00959157				CGCTCT	0.00919148
AGGCC	0.00957761				TAGCCA	0.00918712
AGTTGA	0.00955645				TCACAT	0.00914919
TTGTCT	0.00954571				CGAAGG	0.00914919
CCCCAA	0.00954139				GATGGG	0.00914919
ATGGAA	0.00950334				GTCTAA	0.00914919
TTCCCC	0.00950114				TCAAGC	0.00913941
TGGGTG	0.00949597				TGGTCC	0.00913941
CGACT	0.00948985				CGTTGT	0.00913941
CCTTA	0.00948198				TCTGAG	0.00913941
GCCG	0.00945974				ATCTC	0.00912275
GCCCTC	0.00945694				AAAAAT	0.00911994
CATAAC	0.00945611				CCGGGA	0.00911862
TTCTTA	0.00940636				GGGTCG	0.00911862
AGACAT	0.00940507				TCGGTC	0.00911862
ATTGTA	0.00940024				CTTAC	0.00910587
CGTTGA	0.00936268				GTGAAC	0.0090678
TCGTAT	0.00936268				TAGCTT	0.0090678
GGTCG	0.00934669				TGGGTA	0.0090678
AGAGAT	0.00934669				GACATA	0.0090678
CGACTG	0.00931989				TGCAAC	0.0090678
TACCT	0.00929531				GGATTG	0.0090678
TGTAGG	0.00928085				AGACTA	0.0090678
GACAGT	0.00928085				ATCAG	0.00904828
TCATTG	0.00927532				GGAAAA	0.00902876
ACAAG	0.00927047				TTTACA	0.00902474
CCCTGA	0.00925078				ATTGCT	0.00898007
GGAGGC	0.00925078				GTAATT	0.0089766
GCTGAC	0.00925078				CTCATT	0.00897211
GACTGT	0.00925078				ATCGAA	0.00897211
GTTATT	0.00923868				CTCGAG	0.0089273
TCAGGC	0.00923472				CATAGC	0.0089273
GATGCG	0.00923472				TGTTGC	0.00891864
CTAAAG	0.00922778				TCCAC	0.00891182
CTCGGC	0.00921542				TGGCAT	0.00890157
AACCCG	0.00921542				AGCAGA	0.00889753
ACCAGA	0.00920963				TACTCT	0.00889753
GTGTGT	0.00919654				TCACG	0.00889036
TCCTCT	0.00919171				GCACG	0.00885434
CACAC	0.00919119				CTAGGT	0.00882682
GTGACA	0.00917047				GCCCAG	0.00882682
GTTAGG	0.00916854				ACCCAC	0.00882682
CCAATT	0.00916837				CCGTTG	0.00882682
GTCGG	0.00915103				CGACCA	0.00882682
TGCTTG	0.00915103				ACTCGG	0.00882682
CTTGCT	0.00915045				TATAGG	0.00882682
GCGGC	0.00913891				CCTAGA	0.00882682
TGCTC	0.00913666				ACTCCC	0.00882682
GTGTTG	0.00913369				TGCACG	0.00882682
CAGGAT	0.00913369				CTCCGG	0.00882682
TTTTCG	0.00911521				ACTGAC	0.00882682
CCGCCC	0.00910641				GTCGCC	0.00882682
CACTA	0.00910502				GCCGTA	0.00882682
CCCCT	0.00910131				CAGTCG	0.00882682
CACGGG	0.00910018				GTATGC	0.00882682
GGTCCG	0.00910018				ACACGT	0.00882682
GCGTGG	0.00910018				CCTGCG	0.00882682
CCTAGG	0.00910018				TCTCCG	0.00882682
TAATTC	0.00906682				TCGAAC	0.00882682
ATACTA	0.00906682				CAGAGC	0.00882682
CCAATG	0.0090608				TGAGGC	0.00882682
GTAAAC	0.00905587				TGTCGC	0.00882682
TGTTGG	0.00904729				CGCAGA	0.00882682
AAACAG	0.00903913				CTCAGG	0.00882682
TGGAAA	0.00902908				TTAACC	0.00882674
TAGTCA	0.00901887				CCTACT	0.00882674
TTATTC	0.00900874				GAGTTA	0.00882674
TAGGTA	0.00900138				TCGGAA	0.00882674
GGATAA	0.00899723				GGTAAC	0.00882674
AACGTG	0.00897068				GATACC	0.00880461
ACCGCA	0.00897068				TAACA	0.00880265
GGTC	0.00895583				TGGAAA	0.00879937
TAAACT	0.00894672				GCCTTT	0.00879308
ACCTCT	0.00894651				ATAAC	0.00875351
CAATCC	0.00894651				CCGAAA	0.00874133
CAGCC	0.0089337				AGCGG	0.00873534
CTTGTA	0.00892837				TTTGTC	0.00873534
GTATCC	0.00892389				CCTCCT	0.00872481
TCCCAC	0.00892389				GCTTGT	0.00868875
GGACGA	0.00892389				GCAAAT	0.00868165
GAGAGT	0.00892389				AATGTA	0.00868165
TGGGAG	0.00892389				AGATCA	0.00866154
GCCAGT	0.00892389				ACTCAA	0.00866154
CCGTTA	0.00892389				TAAGT	0.00865962
TACACC	0.00892389				CACATC	0.00861198
CAATGG	0.00891565				AAGCCA	0.00858676
TGTCAA	0.0089099				CAATAA	0.00856916
TGTGGG	0.00890829				TGGAAT	0.0085672
AGTGAT	0.00890662				TACTTT	0.00856627
GCGAA	0.00890592				GTTAAA	0.00855112
GTAAC	0.00890375				CGCTAA	0.00854901
TCAATA	0.00890145				GCTAAG	0.00854901
TTTGCT	0.00889356				GACCCA	0.00854901
CCATGG	0.0088885				GATCAC	0.00854901
CTGTA	0.00888636				TGGACT	0.00854659
TTTCCG	0.00887143				CACAAG	0.00854066
TTCTGA	0.00885794				CCTA	0.00853972
TGTAC	0.00885642				TTACC	0.00853923
AAAGCT	0.00882074				AAAGAA	0.00853197
GGCAAG	0.00881463				CATTTA	0.00853056
CCCGTT	0.00881378				GATTTA	0.00853056
GAGTAG	0.00881378				ATTCTA	0.00853056
ACGCAC	0.00881378				GTCAA	0.00852454
CCGGTT	0.00881378				CATCC	0.00852058
AGGCTA	0.00881378				CTACTG	0.00848955
AGCGGA	0.00881378				TATCCC	0.0084749
AGCCTA	0.00881378				GGTTCA	0.0084749
GCTGTG	0.00881378				AGTGGT	0.0084749
AAGCGC	0.00881378				ATCAAT	0.00847386
GGTAGG	0.00881378				CTAA	0.00846165
TAGAGC	0.00881378				AGTCGG	0.00843746
AGGTTC	0.00881347				GTGAG	0.00843385
CCTCG	0.00880771				CAGGGA	0.00842198
CAACTT	0.00880771				CAACTA	0.00842198
ACATGA	0.00879332				GACATC	0.00842198
ACTTTA	0.00875828				GAAAT	0.00841899
AGAATG	0.00875428				GGGATA	0.00839736
TGACAC	0.00874335				ATACCG	0.00839736
CGTTCA	0.00874335				GACTGG	0.00839736
ACAGGT	0.00874335				ACAGAC	0.00839736
TTCGAG	0.00874335				GTACTC	0.00839736
CTAAGT	0.00874335				ATGGAT	0.00832821
AACTCC	0.00873909				GACAAG	0.00828013
GCGGAG	0.00871994				AAAGGC	0.00828013
CCCCTA	0.00871994				ATTAG	0.00827977
AAGTTC	0.00871345				GTTCCA	0.00826888
GTTTAT	0.00870928				ACATTG	0.00826888
GGGCAA	0.00870824				CCAGTA	0.00826888
TTTCTA	0.00869931				CCACTG	0.00826888
GGAACC	0.00869118				CACGAA	0.00826888
GCGAAA	0.00869118				GGCTTT	0.00826888
ACTAGT	0.00869118				TGAAT	0.00825554
CCTACT	0.00869118				CACAT	0.0082435
GAAGCT	0.00867356				AATCA	0.00824113
GGAACT	0.00866013				TCCGCG	0.00823732
CCGGCG	0.00863927				ATGTTG	0.00821341
CGCCGG	0.00863927				TCCATT	0.00820839
ATCCCG	0.00863191				GAGGCT	0.00820457
TGTTAA	0.00861737				TTATTA	0.00818947
GATAGA	0.00861737				TGCGC	0.00818947
TATACT	0.00860432				ATTCAT	0.00818947
ATACG	0.00860336				GGCC	0.00818606
ATTGGG	0.008602				TTCAAT	0.00816712
ATTTCT	0.00858411				CGTCC	0.00816435
CCATAT	0.00856922				AGGTGT	0.00814716
TGAGCA	0.00855317				GGGGTT	0.00814716
CCGAG	0.00854323				TTGTGA	0.00814716
CTATGA	0.00854282				GGATCT	0.00814716
GATACA	0.00853342				GGTTAT	0.00814716
AGCCA	0.00850807				ACGTAA	0.0081456
GCACCT	0.00850039				GTTTGT	0.0081456
AGCGGT	0.00850039				CGGCGG	0.00813839
CTTACA	0.0084849				CTAGGG	0.00813839
CCGAC	0.0084849				GACCCG	0.00813839
TTGCTC	0.0084849				TCGCGA	0.00813839
TCGTTG	0.00848261				CCCCAC	0.00813839
CGAGTG	0.00848218				AGCCCC	0.00813839
ACCCTC	0.00848218				CTGAG	0.00812366
CTTACG	0.00848218				CCATCA	0.00812125
TCGACC	0.00848218				ACCCGG	0.00809722
GACTAG	0.00848218				GCGCGT	0.00809722
CTACGT	0.00848218				GCTCGC	0.00809722
GACCCC	0.00848218				GTCGGG	0.00809722
CCGTCC	0.00848218				TAGGCG	0.00809722
GGCAG	0.00846253				ATAAA	0.00808094
CCGTAT	0.00846093				TATGCT	0.00805946
CCCGG	0.00845848				CGTCAC	0.00804273
TAACTT	0.00844411				GTAAC	0.00802404
GGAGTA	0.00843839				TCCTTT	0.00802394
GGTAAC	0.00843839				TAGCTA	0.00802044
CGGGAC	0.00842041				AGGGG	0.00801251
GTCGA	0.00839383				CCACA	0.00800131
GCATTT	0.00838063				AAACAA	0.00796551
GCACCC	0.00838042				CGGCAT	0.00796018
CGATAC	0.00838042				TACGAG	0.00796018
TGCGCT	0.00838042				CTTAGG	0.00796018
GGGTAT	0.00838042				GCCAGC	0.00796018
AAGCCC	0.00838042				CAATCG	0.00796018
GTTGGG	0.00838042				GGGAGG	0.00796018
CTGGCA	0.00838042				GGTCTA	0.00796018
ATCCGT	0.00838042				CTCGGA	0.00796018
CTCTAG	0.00838042				GGCGGA	0.00796018
GGGATT	0.00838042				GTAGAC	0.00796018
ACGAG	0.00837565				AAGTAA	0.00795845
GCCGA	0.00836482				CCGAC	0.00795737
CTTTTC	0.00836379				GCTCTA	0.00793079
CGAGA	0.0083627				GCTGTC	0.00793079
CTATAC	0.00835127				TTAAA	0.00793006
TGTTTG	0.00834676				CCAAA	0.00792895
CAGAT	0.00834666				AGTAAA	0.00792589
GTTCGC	0.00834412				TGATAT	0.00792589
CCGAGT	0.00834412				AATAA	0.00792276
TCGGAC	0.00834412				GAAAAT	0.00791349
GCGTA	0.00833022				AGAGT	0.00789386
TCACAA	0.00832828				TCCCAC	0.00787795
ACAATT	0.00831222				AATGC	0.00786468
TCATCG	0.00829961				AATTCA	0.00785735
TTGCGT	0.00828968				GAAATT	0.00781816
TGGTG	0.00826515				TCACA	0.00781718
CTATCA	0.00825284				CCAGTG	0.00781627
CTTATC	0.00825281				GCAAG	0.0078077
ATCCCA	0.00823468				CCCTTG	0.00780562
ACAGTG	0.00823184				AAGTGG	0.00780562
TCTTTG	0.00823136				AATAAA	0.00774054
ACTGTC	0.00822955				TTTCGT	0.00773889
CAGGTG	0.00822955				TGGACC	0.00771337
ACTTGC	0.00822955				GACCAG	0.00770267
AATAAC	0.00820276				GATTGG	0.00769501
GATATA	0.00817984				CAGGTT	0.00769501
ATTAAG	0.00817604				ACGCAT	0.00769501
TTAACA	0.00816526				TACTCA	0.00769501
AGGAC	0.00816357				TAGAGT	0.00769501
AAGATT	0.0081473				GTGTAC	0.00769501
CGCTGA	0.00814211				TGTGGG	0.00769501
ATACTT	0.00813525				GTGACA	0.00769501
AGTGTC	0.0081029				CAACGT	0.00769501
AATACA	0.00808958				TGCACC	0.00769501
CGCGCG	0.00808944				TCTAGC	0.00769501
CTCGCG	0.00808944				TGAACG	0.00769501
CCGGGT	0.00808087				GTAAT	0.00768909
CCCGAG	0.00808087				CTTCGT	0.00766489
CAAGCA	0.00807824				TAAGTT	0.00766489
GCAAGG	0.00806377				TTGGCC	0.00764028
ATCCGC	0.0080561				TTGAAA	0.0076251
GTACGA	0.0080561				GGAAGA	0.00762445
ATATCG	0.00803757				GGCCA	0.00761957
TGGTTT	0.00802705				ATATGT	0.00761513
GGTTAT	0.00802554				CAAAAA	0.00759247
CCTCC	0.00799781				TAGTC	0.00758398
TGCATC	0.00799048				TCTGCA	0.00755541
GATGGA	0.00798891				TGCCG	0.00755241
CATCTT	0.00797575				TGGTGC	0.00752915
AGCCAA	0.00797526				GCCCG	0.00752915
CATTAC	0.00797526				ATCAGT	0.00752915
GTGGA	0.0079744				GACCAT	0.00752908
GCCGCC	0.0079734				CCCGCG	0.00752708
GGAATA	0.00794226				GCCGCG	0.00752708
TATGGG	0.00793707				GTGATT	0.00752023
ATGTGA	0.00793695				GAGAGT	0.00752023
ACACTC	0.00793238				TCTCGT	0.00752023
CCTCTC	0.00793238				AGCCAT	0.00748395
ACTAAT	0.00792595				TCGCCA	0.00748395
TTTTAT	0.00791511				CGATGG	0.00748395
GGGGG	0.00790122				GTTAGA	0.00748395
TCTTAT	0.0078955				AAGTCC	0.00748395
GGCTA	0.0078955				ACATGC	0.00748395
ACCCGC	0.00789216				ATATAG	0.00744268
GCTCCG	0.00789216				ACATCT	0.00744268
CGTGCG	0.00789216				TACAGA	0.00742107
CTCAGC	0.0078869				ACTTAT	0.00742107
AGGTAG	0.0078869				ATCAT	0.00739428
AGTCTG	0.0078869				CAAGG	0.00738356
GAGGAC	0.00788503				AAAATA	0.00735303
GGTTGC	0.00788503				ATGAAG	0.00731565
GTGAGC	0.00788503				TAAAAC	0.00730087
CGTTAG	0.00788503				CACAGA	0.0072716
CCTAAC	0.00788503				GAGGAA	0.00724171
ATAGGC	0.00788503				TTAAAA	0.00723923
GTGATA	0.00786566				GATAAT	0.00722748
AGCTA	0.00784513				CTGCAT	0.00722701
CTTGCC	0.00784342				AGTAAC	0.00722574
GAGTTC	0.00784342				TATTCC	0.00721793
TAACGT	0.00784342				ATAGAG	0.00721793
GCATGA	0.00784342				TTGGGG	0.00721025
ATGGCC	0.00784342				ATGATT	0.00720986
ATGGAC	0.00783981				ATATG	0.0072004
ATAGTG	0.00782823				GCTGT	0.00719728
TCCCAT	0.00782823				CTACA	0.00718016
TGGGTT	0.00782823				TTGCGT	0.00717413
GTAGCC	0.00782331				TCCCTA	0.00717413
ACCTA	0.00781966				CCAACC	0.00717413
TCAGTT	0.00781078				TTGACG	0.00717413
GAATTG	0.00779162				TTCCGA	0.00717413
GTGGTA	0.00778205				CCTCA	0.00716825
AAGAAG	0.00777878				GATTG	0.00715591
AAGGAT	0.00775799				CCGGAG	0.0071516
TACTAA	0.00775766				CTGAGC	0.0071516
GTGGT	0.00774799				GAGTAC	0.0071516
AGAATA	0.00773428				TAGACG	0.0071516
ATGTGG	0.00772359				ACGAGC	0.0071516
CTTTAG	0.00772359				AGGTGC	0.0071516
CAGTTG	0.0077116				ATCTCG	0.0071516
TTCTCA	0.00770374				GGCTAA	0.0071516
ATGGT	0.00770281				GCATCG	0.0071516
GGCCC	0.00769071				TCCGTT	0.0071516
GGAGC	0.00768956				GACTAA	0.0071516
TTCAGC	0.00766994				GATACG	0.0071516
CGAACG	0.00765595				TAGGTT	0.0071516
ACCAAC	0.00765186				GGTGAC	0.0071516
ATTGAG	0.00764239				GTCATG	0.0071516
CAAGTA	0.00762181				ATTGTA	0.00712379
TGATTG	0.00762181				AAGTTA	0.00712379
CCGCTA	0.00761369				TCGTCT	0.00712336
ATATAC	0.00761222				AAATAG	0.00712108
TACGAG	0.00760939				GCGAC	0.00710365
GGTGGG	0.00760939				ATAGTG	0.00708886
CGAAGA	0.00759129				GCTACA	0.00708886
GGTGGT	0.00758229				ATTAAG	0.00708886
TACCC	0.00757976				CTACAT	0.00708886
TTTATA	0.00757924				GCAAAC	0.00708886
CGATGA	0.00757825				CGCGTG	0.0070779
ATTCTC	0.00757736				CCGGCC	0.0070779
CAATTA	0.00756627				CCGCGC	0.0070779
ACCGAT	0.00756592				CGGCCG	0.0070779
CCCCTT	0.00756592				CCTGTC	0.00707558
GGGACT	0.00756592				GGCCGA	0.00707558
CCGTCT	0.00756592				CCACGC	0.00707558
ACGGTT	0.00756592				CCGCCA	0.00707558
ACAGCG	0.00756592				CCCCCA	0.00707558
CACTAG	0.00756592				TAGGGT	0.00707558
TACGAT	0.00756592				ACCCGC	0.00707558
CACGA	0.0075456				GCCTAG	0.00707558
CTTTC	0.00753363				CGAGGC	0.00707558
CCTTCC	0.00752273				ACGAGT	0.00707558
CATATT	0.00751443				GTCCGT	0.00707558
GGTTTT	0.00750791				GCGGGA	0.00707558
ATCCC	0.00749993				CCAAAC	0.00707385
GTCCCA	0.00749366				ATATAC	0.00705717
TATTA	0.00748252				GATTTG	0.00705161
ACTCCG	0.00746512				TACAAT	0.00704751
TCACGC	0.00746512				AATGTG	0.00703629
CCGAAC	0.00746512				ATACAC	0.00703104
GGGTTA	0.00746512				TGACAC	0.00703104
AGCGTC	0.00746512				TGAGTA	0.00703104
GGCAC	0.00745958				CGCGT	0.00703104
ACTAAG	0.00745429				CAGAGG	0.00703104
ATGGTA	0.00742087				CGCATA	0.00703104
AAGAGT	0.00741455				GATCCA	0.00703104
TCTCTG	0.00741037				ATGGAC	0.00702038
GACACA	0.00740602				ACATA	0.00701077
GCAGCT	0.00740602				TTATA	0.0069958
TGGTCT	0.00740602				ATGGG	0.00698899
GACCTT	0.00740602				GCACCT	0.00696735
GTTAGT	0.00740602				TGTTAA	0.00696432
ATCCCT	0.00740602				ACCTTC	0.00693331
CATGCT	0.00740602				ACCCCT	0.0069331
ACAACT	0.00740084				TGCTCG	0.0069331
CCATTC	0.00739018				GGGTAA	0.0069331
ATGTTG	0.00739018				CACTTA	0.0069331
CCAAGG	0.00737691				AATACA	0.00693199
TGAGGT	0.00737345				CTACTT	0.00693199
TTGCCC	0.00736335				TATCGT	0.00692985
AATGTA	0.00736333				CGTGG	0.0069294
AGTACT	0.00735429				CACC	0.00692248
GAACTA	0.00735429				CTCTTC	0.00691023
TGTGAA	0.00735429				AAGTGA	0.00690078
GTCGAA	0.00734635				GAGTTG	0.00690078
TGTAGC	0.00734328				TGCCAC	0.00689388
CTAGCT	0.00734328				TGGGAT	0.00688894
CACACA	0.00734125				TGACG	0.00688391
TTATG	0.00733897				CCTGTG	0.00687301
CCGC	0.00733554				ACAGTC	0.00687301
TTGGTA	0.00732524				CGGAAG	0.00683803
TAGCAA	0.00732194				GGCGTT	0.00683803
TCCATA	0.00730997				GGGAAC	0.00683803
TTTCGA	0.00730376				TGCGGT	0.00683803
AAGCG	0.00729206				TCGCAG	0.00683803
TGGGAA	0.0072796				ATTCGG	0.00683803
CTTTAC	0.0072796				ACGTAT	0.00683803
GAAGGC	0.00727519				ACGCTT	0.00683803
AATGCC	0.00727519				TATAAG	0.00683074
CAACAG	0.00727123				GTACAA	0.00683074
GGATGG	0.00725816				GCTGGA	0.00682309
GTCGC	0.0072557				GGGGG	0.00680597
GTCCAA	0.00724233				TGTTTT	0.00680019
TATGTA	0.00724228				GAAGGA	0.00678848
ATGATT	0.00722959				GAAATC	0.00678389
TGCCCA	0.00722403				AGTTTG	0.00678389
ACTATG	0.00721754				ACGTTG	0.00678345
TAACCT	0.00721754				TGTGCT	0.00675926
GTCCAT	0.00720635				ATCTAC	0.00675926
GATTCC	0.00720635				TTGGAT	0.00675489
TGCATG	0.00720635				GGGA	0.00674659
CAGCT	0.00720482				ACCCG	0.00673241
TCGCGG	0.00718807				CACTAT	0.00672794
TCCGCG	0.00718807				GCAAGA	0.00671575
GGCGCG	0.00718807				TATATT	0.00671346
CCACAG	0.0071814				ATTATA	0.00667216
CATTCC	0.0071814				AGTTTC	0.0066668
GACTTC	0.0071814				AAATT	0.00666644
GGGGAA	0.0071814				GCATCT	0.00665817
TCTCTA	0.0071814				ATGACG	0.00665817
TGCACA	0.0071814				TACTTC	0.00663686
GCGCAT	0.0071802				CCATG	0.00662084
GCCGAC	0.0071802				GCATAT	0.00659373
GTCGGA	0.0071802				CTTCAT	0.00659023
GCTCCC	0.0071802				TGCGAT	0.00654937
CGACC	0.0071579				CCTTCA	0.00654399
AAAGCA	0.00715628				TGACAT	0.00654007
AATTAT	0.00715471				TCTACA	0.0065395
TCAACT	0.00715253				CTTATT	0.00653917
CTCCCT	0.00714945				TGTCCA	0.0065329
CTTAAC	0.00712579				CGTTAT	0.0065329
GTATGG	0.00712579				CAACAA	0.00652588
TAGCCA	0.00712579				AAATC	0.00650799
ATGCCG	0.00711214				GGTCT	0.00650045
TCCGTC	0.00710786				GAGAAG	0.00649283
CGTCGT	0.00710786				CGTTC	0.00649237
TGGTGG	0.00708663				ATTATC	0.006477
TTAAAT	0.00708445				AATATG	0.006477
AGTTTT	0.00706576				AGAATT	0.00645039
GCGGG	0.00706424				GGCTT	0.00643759
TACATG	0.00706424				AGATCT	0.00643612
CCCCGG	0.00706362				CTAAAG	0.00643612
TCCGGG	0.00706362				AATTC	0.00642959
CCGCGG	0.00706362				CGAAAT	0.00642161
ACTTGA	0.00704454				CCCTCT	0.00640417
TGGAAG	0.0070348				AGTTCC	0.00640417
AACGC	0.00703323				GGCAAG	0.00640417
CCCCTG	0.00703277				TGGCTG	0.00640417
CGAGCA	0.00703277				AAGGTC	0.00640417
GCCCTG	0.00703277				TTCGCT	0.00640417
CAATTG	0.00703179				CAATGC	0.00640417
GGCATT	0.00702449				AAGCTC	0.00640417
TTCCCG	0.00702411				CGAGGA	0.00640417
GGCGTC	0.00702411				CTGTAG	0.00640417
CCCAGC	0.00702411				AACGGC	0.00640417
CGTTAC	0.00702411				CCTAC	0.00640298
CGTTGC	0.00702411				GCCTGC	0.00639841
AACACG	0.00702411				AGTAGG	0.00639841
AGCTGA	0.00702369				GGTGGG	0.00639841
TTTCAC	0.00700511				CGTCCA	0.00639841
GATCTT	0.00699858				TGCGTA	0.00639841
GGTAT	0.00698866				GTCCCA	0.00639841
AAATAC	0.00698549				TAACCC	0.00639841
TCAGCC	0.00698214				CGGTTG	0.00639841
CGGTAG	0.00698214				ATCGTG	0.00639841
GAGTTA	0.00698214				GTGAGG	0.00639841
GACCTG	0.00698214				TCCTAA	0.00639841
GCCTG	0.00697096				GAGACG	0.00639841
GACGT	0.00696577				ATAGGG	0.00639841
GTGTCT	0.00696415				GCAGCG	0.00639841
ATTCCC	0.00694648				TGAGCC	0.00639841
TATTTA	0.00690998				GACAGG	0.00639841
CCACAT	0.00689018				CAACGC	0.00639841
CAGAGT	0.00687276				TACTCG	0.00639841
GGAGGA	0.00686055				CCAACG	0.00639841
GGCAAA	0.00684662				CGATCA	0.00639841
CGAAAC	0.00683392				CTCCTA	0.00639841
GGAATT	0.0068197				GTAAGC	0.00639841
AGATTA	0.00680573				GGATTA	0.00639841
GGACAG	0.00680481				TCCTCG	0.00638157
TCACCC	0.00680481				CTTTAC	0.00634937
CCATGC	0.00680481				TTTAGT	0.00634937
GCCTGA	0.00680481				ATAGAA	0.00634937
ACGTGG	0.00680481				ATAAG	0.0063227
ACGTCT	0.00680481				AGAGAA	0.00631655
CCGATG	0.00680481				GCAGTA	0.00631601
CTCCAT	0.00680103				CTACC	0.00630434
CGCGAA	0.00679481				CTTAT	0.00628574
GAACGC	0.00678263				GTTAC	0.00628242
ACGCTC	0.00678263				GGAATG	0.00626172
TGACGA	0.00675058				ACTGAG	0.00626172
TGTGCA	0.00675058				AGGGAC	0.00626172
TTGGGA	0.00675058				CGTAAT	0.00626172
TGCTGC	0.00674949				TTACTA	0.00625857
TGCAAG	0.0067484				AGTATC	0.00625857
CTCTAT	0.0067139				ATAAGT	0.00625857
CTCCAG	0.0067139				TGATG	0.00624164
CTTAAG	0.0067139				CCGAT	0.00624027
GACCCA	0.0067139				AAGTTG	0.00624027
CCTAAA	0.0067139				TATGA	0.00621938
AGGACA	0.00671274				CAGCGA	0.00621041
AAACCG	0.00670452				CTACGA	0.00621041
GTGTTC	0.00670452				TCCGGA	0.00621041
ACTTCA	0.00670217				TGTAGC	0.00621041
TTTAGC	0.00670154				TAGCGA	0.00621041
AAATGT	0.00668377				TAACTC	0.00621041
TTCACT	0.00666981				ACGGAA	0.00621041
GAGGAA	0.00666981				GACCCT	0.00620573
AATGGA	0.00666566				GAGTGT	0.00620573
TCGTG	0.00666039				CCCGTT	0.00620573
TTGCCA	0.00665461				GTGCAC	0.00620573
CATTGT	0.00665461				ATGGT	0.00620451
ACCATA	0.00665336				GCGA	0.00619285
AGTGGA	0.00665336				ATTAAT	0.00617028
AAGGTG	0.00665336				ACCCA	0.00615915
TTAGAT	0.00664393				GAGATG	0.00615402
CTTTTA	0.00662628				TTGATA	0.00613567
TAGTGA	0.00661603				CGATT	0.00613263
GAGCT	0.00661545				TGTCC	0.00612795
TAAAGC	0.00661075				AAGCAT	0.00612563
TGGAAT	0.00660993				GCTGAA	0.00612563
GTTACA	0.00660734				TATAA	0.00611504
TCCTAG	0.00660734				CGGAGC	0.00611216
TGAGTG	0.00660734				GGGTGT	0.00611216
ACCTTC	0.00660575				GCTGGG	0.00611216
AAGTAG	0.00660575				GCCGAG	0.00611216
GAGTA	0.00659863				CGGTCA	0.00611216
TGCAAC	0.00659345				GACCGG	0.00611216
CAAGG	0.00658672				AGGGGG	0.00611216
TGGATA	0.00656562				CGGACA	0.00611216
TTCCGA	0.0065572				CGAACG	0.00611216
GCGGCG	0.0065563				ACGTCG	0.00611216
AACCCT	0.00655554				CGAGTG	0.00611216
TTCACG	0.00655136				CATATG	0.0061036
CATAGT	0.00654506				ACGAT	0.00609948
ATCGCT	0.00654506				GTTCT	0.00607918
AACGCC	0.00654506				CTAC	0.00607327
CATCGG	0.00654506				CGAGAA	0.00606621
AGGGAC	0.00654506				TGTTGG	0.00606621
ATGCT	0.00654142				CGGGCG	0.00606064
TTTCTT	0.00653967				GCGCGC	0.00606064
CACTCC	0.00653443				CCCGGC	0.00606064
TCGGAG	0.00653443				GGCCCC	0.00606064
CCCTAT	0.00653443				GGCCCG	0.00606064
TACACG	0.00653443				TTTAAT	0.00605757
TGGTCG	0.00653443				CATCTT	0.00605288
CCTCGC	0.00653443				TTAGG	0.00604424
CGAGCC	0.00653443				CTCCCT	0.0060392
GCCGAT	0.00653443				AATAC	0.00603917
TGCGGA	0.00653443				ATGAAT	0.00603808
ACGCC	0.00653354				ATTAAA	0.00603808
TGAGGG	0.00653161				TAAATT	0.00603489
ACCAGT	0.00651455				ACAAG	0.00603049
CAGTAT	0.00651455				GTTGGG	0.00602431
TCAAAC	0.00649815				TCTGCG	0.00602431
AGGTGA	0.00648732				AAGGTG	0.00601785
GCATAT	0.00648732				TTCTAG	0.00601785
CAACGT	0.00648732				GTGAAG	0.00601785
TTACCT	0.00648732				GAATTT	0.00599369
TAGTG	0.00648638				AGCAGC	0.00598087
ACTTAT	0.00648268				TTCCAC	0.00597488
GCAAAA	0.00645973				CCATCT	0.00595613
TCGGC	0.00644539				GCGAAT	0.00594295
AGTCAA	0.00643876				AGCTGG	0.00594295
GTAGC	0.0064035				GTAGTG	0.00594295
TCCCC	0.00639876				GTCGCG	0.00592823
GTTTGC	0.00638725				CGTCCC	0.00592823
AACAGA	0.00638682				CCTGTT	0.00591537
GTTGAG	0.0063845				CTTGTC	0.00591379
TCGTGC	0.00638045				GTGAAA	0.0058966
GCAAAG	0.00637224				CATCAC	0.00589345
GTTCTG	0.00637193				AAAGAC	0.00588872
TGTGTG	0.00637156				GGGAAA	0.00588872
GCTTAT	0.00636241				GCCTG	0.00588715
TGCTGG	0.00635365				GAAGAA	0.00586806
CCTTG	0.00634367				TACGG	0.00584954
GCTTA	0.00633899				ATACG	0.00584035
ACATTG	0.00632126				TTGAAT	0.00583063
TACATT	0.00632111				CGCTCC	0.00582931
TCTCGA	0.0063188				GCCGGT	0.00582931
AAGAGG	0.00629124				GGACCC	0.00582931
TTGTAC	0.00629046				TGATCT	0.00581327
AGCAGA	0.00626448				AGTACA	0.00581318
GCCGTT	0.00626367				GGTCTT	0.00581318
CCCGGG	0.00625963				CTGACA	0.00581318
CGACCG	0.00625963				TTAGCG	0.00581318
GTACCA	0.00625304				GGTAGA	0.00581318
CGATTC	0.0062275				GATCAG	0.00581318
ACTGCG	0.0062275				TAGATT	0.00581318
ATTAGG	0.0062275				CCGAG	0.00580501
GACAGG	0.0062275				GGTGT	0.00579011
ACAGGC	0.0062275				TCCTG	0.00577491
GGGTAG	0.0062275				ATAAGC	0.00577229
CGTGAT	0.0062275				TAATTC	0.00577229
GATTG	0.00621667				CAATTA	0.00576776
GGTGTC	0.00620874				TATAAA	0.00576577
CAAGTC	0.00617841				CTCCG	0.00571841
CCACTT	0.006169				CGACAT	0.00569811
GGCACC	0.00616259				ACGAGG	0.00569811
CCACCA	0.00615873				GCTCAG	0.00569811
ACGTC	0.00615217				GACGCA	0.00569811
ATTGTG	0.00614843				TTACGA	0.00569811
CCTAG	0.00614701				CCGGAA	0.00569811
AGATCC	0.00614518				GCGCTT	0.00569811
GTCATA	0.00614518				GGGAAT	0.00569811
AAGTGG	0.00614518				TGGGAC	0.00569811
GATCGG	0.00613612				CACCGA	0.00569811
CGCACC	0.00613491				CTTGGG	0.00569811
GCGTCG	0.00613491				CTGTCC	0.00569811
CGTGGC	0.00613491				GCATGA	0.00569811
ACGGCC	0.00613491				CTGGCG	0.00569811
CCGGTC	0.00613491				AACCGG	0.00569811
CTTCGG	0.00613491				AGTCAG	0.00569811
GCGGAC	0.00613491				TGTCAC	0.00569811
TCCGGC	0.00613491				GGGTTG	0.00569811
GGCCGT	0.00613491				ACGGTG	0.00569758
TGGCGC	0.00613491				ACATCC	0.00569758
TTAGTC	0.00613491				AGCAA	0.00569667
GGTATT	0.00611982				CTGCTA	0.00568521
GTGAAA	0.00610654				AGGCAT	0.00568521
TCATAA	0.00610016				GTTACT	0.00568521
GAGGCA	0.00609882				GATGCA	0.00568521
TAGCTT	0.00609882				CCACAA	0.00568521
AAACAC	0.00609726				AATTAC	0.00568521
AGGGG	0.0060966				ACAGGA	0.00568521
CCATAG	0.00609478				GGCCAT	0.00568521
CCCAGA	0.00609478				CTTTTA	0.00566985
GCATCC	0.00609478				CAAAAT	0.00566741
AGCTAC	0.00609478				CCAGCT	0.00564572
CGTCAG	0.00609478				AAGCGA	0.00564572
GCAACG	0.00609478				AGCGAG	0.00564572
CAAACG	0.00607974				AAATCC	0.00562892
GTGAG	0.00607887				AGTATA	0.00562892
TCTGGT	0.00606869				TTAGTA	0.00562775
GGGAAC	0.00606409				ATGTTC	0.00561989
CTGGGA	0.00606409				GGTGAA	0.00561963
GTAAGC	0.00606409				GAGAAC	0.00561963
GAAACA	0.00606172				GGTTTC	0.00561963
TCAGGA	0.00605639				TGTAGA	0.00561963
TTATTA	0.00605102				AGTATT	0.00560911
GCCGGG	0.00604842				TGGTGA	0.00560911
GGCCCG	0.00604842				TGGATA	0.00560911
GGGCCG	0.00604842				TTTGTT	0.00560635
ACGGGG	0.00604842				AAACAG	0.00560521
TGAAAG	0.00603322				GTCGAT	0.00560218
GACCC	0.00602951				CAAGGG	0.00560218
GACGAC	0.00602933				CGCCAA	0.00560218
AGACCG	0.00601688				TGTACC	0.00560218
GGTACC	0.00601423				TCTACC	0.00560218
CGAATA	0.00600547				ATCGT	0.00556783
TTTCTC	0.00599448				GGTATT	0.00556759
ATGTCA	0.0059914				AATGG	0.00556508
ATCTTT	0.00597911				TGGCCT	0.00556275
GCTTCA	0.00596689				TATCC	0.00554604
GTTGTC	0.00596468				ACCAGA	0.00554133
ACTCTG	0.00596468				ATACC	0.00554076
CACAAA	0.00595747				ACGATC	0.00552894
CAAACA	0.00593991				TCACCG	0.00552894
ACGAC	0.00593653				CCGGCA	0.00552894
TCATGA	0.00592661				CGCTCA	0.00552894
CGCGCA	0.00592407				GTTCCC	0.00552894
GCCCCC	0.00592407				ATATGG	0.00552757
TCGGCG	0.00592407				AAAACG	0.00552757
GCGATC	0.00592407				ACTGCT	0.00552153
TTGCAA	0.0059224				CGGT	0.00549713
CTAGC	0.0059224				TGTTCT	0.00548798
ACGGAG	0.00592032				CAATTT	0.00547894
AACGGC	0.00592032				GAAATG	0.00547666
ACGTAA	0.00591338				AGCCT	0.00547354
GATCAT	0.00590982				CCTGCT	0.00547166
GAGAG	0.00589361				CTGCT	0.0054461
ACGGC	0.00587515				AATACC	0.00544228
GGCCG	0.00584047				TTGCAT	0.00542647
AAGCTC	0.00584047				TGGTAT	0.00542354
TGATAC	0.00584047				ACTTTG	0.00542354
TAGTTA	0.00583632				TGTTAT	0.00541782
CACAGT	0.00583632				ATTTG	0.005411
CTTGGT	0.00583618				CTATG	0.00541087
ACAACG	0.00581717				GAAGA	0.00540607
GCTACG	0.00581406				CACCC	0.00539776
TGCCCC	0.0058001				ACCAT	0.00539717
GTTCC	0.0057978				TCCAAT	0.0053714
GTACAT	0.00577177				CAAATC	0.0053714
ACAGTA	0.00577177				TGCGA	0.00536859
CATGTT	0.00576997				GTCTCA	0.00535594
GATCCT	0.00575557				GGAGCA	0.00535594
CTACCT	0.00574854				AACGGA	0.00535594
TACTAC	0.00574779				CGACAG	0.00535594
AATCCT	0.00574687				TATAC	0.00535141
TGCCAA	0.00574687				AAGCC	0.00534168
ACCTCA	0.00572709				GTGGCA	0.00533527
ACAGAC	0.00572709				GGATT	0.00532697
TCAGAT	0.00572709				CCAGG	0.00532503
GTCTA	0.00571898				TGCCGT	0.00530771
CAGCAG	0.00571762				AGGCTT	0.00530088
GAGCC	0.00571256				AACATG	0.00530088
GTGCG	0.00571058				CGAAG	0.00529013
GCGGCT	0.00570246				TCTAG	0.00527098
CGATGC	0.00570246				ATGGGC	0.0052624
GTCATG	0.00569652				AATCGA	0.00525694
GGAATC	0.00569652				TCGCAA	0.00525694
CTACCG	0.00568467				TTCGTC	0.00525694
CTGACA	0.00568467				TTTACT	0.00524477
CCTAGT	0.00568467				TGTAG	0.00524323
GGACTA	0.00568467				GACCGA	0.00524111
GGCAGC	0.00568467				TTACGC	0.00524111
TAAACA	0.00568082				GGTAGG	0.00524111
TTGTAA	0.00568082				GTCTAG	0.00524111
TTCAAG	0.00567338				CGGCTG	0.00524111
TTACTA	0.00567279				ATCGCG	0.00524111
CTGTG	0.00567198				CGAGCT	0.00524111
CGGCA	0.00564746				CCCGAT	0.00524111
TGGATG	0.00564533				TCCGTG	0.00524111
GCCATC	0.00563687				CAGTCC	0.00524111
TCGCTG	0.00563687				CGGCAC	0.00524111
CTTGAG	0.00563687				GGGCGT	0.00524111
AGTTAT	0.00563687				CGTGTG	0.00524111
TTGGTC	0.00561802				CGCACT	0.00524111
GGGGGG	0.00561102				CGTCGA	0.00524111
AGCGC	0.00560477				CGAGTT	0.00524111
CGTCG	0.00560059				ATTGAG	0.00522382
GGACC	0.0055822				CACCAA	0.00517702
TCACT	0.00558019				CTATAT	0.0051762
AAACTA	0.00557937				GAGGGA	0.00517337
ATTTAT	0.0055718				GATTCA	0.00516663
ACTTAA	0.00555741				TCTTAC	0.00516663
CCCACT	0.00552809				TTTTCC	0.00515786
GATTGA	0.00552654				CGAGAT	0.00514238
GTTGCA	0.00552654				CTGAAC	0.00514238
ACGAAT	0.00552654				ACTCAT	0.00514238
TGGGGG	0.0055251				CCGTTT	0.00514238
CTTCCT	0.00551648				TCGCG	0.00514238
GACCTA	0.00551367				TGGACA	0.0051395
GGCCAG	0.00551367				TCGGTA	0.00513043
CTAGAC	0.00551367				TTAATT	0.00512347
CCCGGT	0.00550242				GTTA	0.00510532
TCAGTC	0.00549192				AGGTAT	0.00510054
GAGTGG	0.00549192				CATCT	0.00508435
CCCTTA	0.00549192				TGCAAG	0.00508412
GACTCA	0.00549192				AGACCA	0.00505049
GGGGTA	0.00549192				ATGACT	0.00505049
CGGTGT	0.00549192				CCGTTC	0.00504836
CGCATA	0.00549192				GTCGTT	0.00504836
CTGGGT	0.00549192				CCAGTC	0.00504836
TCCTAA	0.00549192				CCACCT	0.00504836
CAGACC	0.00549192				GGCACT	0.00504836
TACGTA	0.00549192				CGGAGG	0.00504836
GGTTAG	0.00549192				CTAAGC	0.00504836
TCTTGG	0.00548991				GCAGCC	0.00504836
CGCCT	0.00548406				ATAACC	0.00504836
ACGCT	0.00547325				GCCTGA	0.00504836
CCTCCA	0.00546697				TCAGTC	0.00504836
TACAGT	0.00546202				AGTGTG	0.00504836
AACCTC	0.005462				AAGTGT	0.00504836
TGAACG	0.00545506				GTATAG	0.00504836
CTCGTT	0.00545506				CCGCGA	0.00504543
ATACCG	0.00545506				CCCGGG	0.00504543
CATGCA	0.00545506				AATGGT	0.00504402
GCCCCT	0.00545375				GACACC	0.00503271
GACGCC	0.00545375				TGACGA	0.00503271
TGCCGA	0.00545375				GAATAC	0.00503271
ACACAC	0.00544703				GTGATA	0.00503271
TTAATC	0.005444				ATATAT	0.00502594
CAGTAG	0.005444				TTCCGG	0.00501453
ACGAGA	0.00543365				ATGCTC	0.00501453
ACCCAC	0.00543365				CGGTGA	0.00501453
ACTAAA	0.00541864				ATACGG	0.00501453
AGCTAT	0.00540774				TTCGCC	0.00501453
TCCTGA	0.00540774				CAGCGT	0.00501453
TCGTCT	0.00540774				TCTAGA	0.00501453
CTATTA	0.00538954				GCCTAC	0.00501453
AGTTCT	0.00538812				CGCTTC	0.00501453
GAATAT	0.00538731				TTTTTA	0.00501292
CTCAAG	0.00532104				GTGTCC	0.0050039
GAGACA	0.00532104				TGGGGG	0.0050039
CATGTA	0.00532					GTAGGC	0.0050039
CCTCAT	0.00531836				GCCGTC	0.0050039
AGCAGT	0.00531836				TTTCCA	0.00497497
TCTTGA	0.00531775				TTATC	0.00497462
ACGGCA	0.00530915				ACCAAC	0.0049645
ATCACG	0.00530915				AACACT	0.0049645
CACTGC	0.00529251				CGGCG	0.0049645
TCCGT	0.00528262				TCGTA	0.00496067
TACTGG	0.00528019				TTGCCA	0.00495733
CCGAAG	0.00528019				AAACGA	0.00495733
ATGGGC	0.00528019				CCCGT	0.00494845
ACGAGG	0.00528019				CCAAG	0.00493373
GCAGCA	0.00527846				CACATT	0.00492762
GACAC	0.00527341				TCCG	0.00492702
TACAAA	0.00526069				GGAGTG	0.00490057
AGAGTT	0.0052529				AACCTA	0.00490057
TGTCT	0.00525039				GACGTT	0.00490057
GGACAT	0.00522004				TCGACA	0.00490057
GCCCGT	0.00519873				GGTTCC	0.00490057
GCCTAG	0.00519873				ACTTTC	0.00489777
GGCGCC	0.00519873				GACGT	0.00489406
TCAAGT	0.00519271				AAATG	0.00489038
GATAAC	0.00518644				GTATA	0.004887
AGCATC	0.00518644				CAAGTT	0.00486356
CACAAG	0.00518644				TGTTCC	0.00485463
AACTAC	0.0051821				AACTGA	0.00485463
CCGTC	0.00517187				AATCTA	0.00484483
GTTTTC	0.00516351				GAGTTT	0.00484483
CAGCTT	0.00516161				AACAGT	0.00480632
ATAGC	0.00516134				GGCCAA	0.00480604
GTGCT	0.00514778				TCGTT	0.00480278
TAATCG	0.00513645				CTGTGG	0.00480103
TAGAGA	0.00512509				CTTGAT	0.00479189
AAACGC	0.00512509				AAGCGC	0.00478947
GCAGAT	0.00512509				ACTTCG	0.00478947
AGCTGT	0.0051138				CGCAAC	0.00478947
CTTGTC	0.00511305				CTCAGC	0.00476119
TGGTGT	0.00511305				GTGCCT	0.00476119
GACTAA	0.00507179				CTGGCC	0.00476119
CATAGC	0.00507179				GCCTAT	0.00476119
TGTCC	0.00506897				TAACAC	0.00473433
GAGGTA	0.00505767				ACATTC	0.00473433
CGCTG	0.00505239				CGAATA	0.00473433
CCCCCG	0.00503527				TCATGG	0.00473433
GGCCGG	0.00503527				ATTAGC	0.00473433
CGCGTG	0.00503527				TATAGC	0.00473433
ACCCCG	0.00503527				CTGGTA	0.00473433
GCGTG	0.00503517				ATGTTA	0.00472072
AGTTCC	0.00502568				TCGGT	0.0046994
AGTTGG	0.00500065				TACATA	0.00469117
AGGATT	0.00499983				GAATAA	0.00467752
GATATG	0.00499122				ACTGG	0.00466135
AAAGGC	0.00498683				CGGCT	0.00466116
TTTACA	0.00497311				GGCAGC	0.00463219
CAAGGA	0.00497109				CTGGCA	0.00463219
GCTAC	0.00494102				GTCAAG	0.00463219
TATAAA	0.00493748				ACTGTC	0.00463219
GGCGGG	0.00493361				GATAGA	0.00463219
AGGCCT	0.00493361				AAAGCA	0.00462511
CCGTTG	0.00493121				ATCCT	0.00462408
GACTGA	0.00493121				TGCATC	0.0046041
TAGACA	0.00493075				GCCGG	0.0046041
ATAACG	0.00492045				CGCCCG	0.00459727
AGGGT	0.00491939				ATATAA	0.00458386
TGGTTG	0.00491682				ACATAT	0.00456848
GAGGAG	0.00491511				AATAAG	0.00456747
TGTTC	0.00491369				TTCAAA	0.00456407
GCTGTC	0.00491084				TACGT	0.00455911
TAAGCC	0.00491084				ACAATT	0.00455704
AGCACG	0.00491084				ATCTTG	0.00454245
GAGGGC	0.00491084				TCACTA	0.00453437
CACGCT	0.00491084				AGAGCA	0.00452631
AGCCGT	0.00491084				TATGAT	0.00452631
TTGCGA	0.00491084				CAGAAT	0.00452631
ACCGCC	0.00491084				TCGTTG	0.00452631
GCCACG	0.00491084				TATGTA	0.00452631
AGGTCC	0.00491084				ACTTCC	0.00452631
CTCTCG	0.00491084				CTGTT	0.00452596
CTGACC	0.00491084				ATACCT	0.00452506
AGGGCC	0.00491084				AATGGG	0.00452506
CAGGTC	0.00491084				ACTTGT	0.00452506
ACCTTT	0.00490316				TTCAGA	0.00452506
CATTAA	0.00490316				AATCC	0.00451186
AAAGCG	0.00488532				AGGTT	0.00449333
GTGCTA	0.00488532				CTCAT	0.00446877
GACGTT	0.00488364				TTAATA	0.00446108
GTAGAT	0.00488364				ATCCGT	0.00445605
GAAGAG	0.00487665				GGAGCC	0.00445605
GCAAGA	0.00487665				CTCCGT	0.00445605
ATATGA	0.00486101				CCCTCC	0.00445605
GAGGC	0.00483863				GGTCCC	0.00445605
CTAACA	0.00483798				TACGCC	0.00445605
CGTGC	0.00482779				TCGGCA	0.00445605
TCGCGA	0.00482652				GGCGTA	0.00445605
CCGAGC	0.00482652				TCGGGA	0.00445605
CCCCGT	0.00482652				GGACGC	0.00445605
GGGCGC	0.00482652				ACCGGC	0.00445605
TAGGGG	0.00482652				AGGCGA	0.00445605
CGGGGT	0.00482652				GCGTGT	0.00445605
GGCTCG	0.00482652				CGTAGC	0.00445605
CGCCCG	0.00482652				ATCCGC	0.00445605
CACGAT	0.00481936				TCGCCG	0.00445605
CGATGT	0.00481936				CCCCTG	0.00445605
TCCTAT	0.00481936				GACACG	0.00445605
ACCTGG	0.00481936				TGAGGT	0.00444879
CGGTAT	0.00481433				CTAGTC	0.00444879
GGCTCA	0.00481433				GTGAAT	0.00444879
TGGACG	0.00481433				CACCGT	0.00444879
GGCACT	0.00481433				AGGTCT	0.00444879
GCGTAT	0.00481433				CACGAT	0.00444879
CGTTCT	0.00481433				GCTAGT	0.00444879
AGGTGC	0.00481433				GCCTCA	0.00444879
GTCAGA	0.00481433				GTGATC	0.00444879
AGTAGG	0.00481433				GGGTTC	0.00444879
TTACGG	0.00481433				AGGATC	0.00444879
GTAGAA	0.00481345				GATCGT	0.00444879
CTGCCT	0.00481167				CGAAAC	0.00444879
TACCCC	0.00478987				ACTCCT	0.00444879
CGCTTC	0.00478987				TGCCTA	0.00444697
CCGATA	0.00478987				CAACGG	0.00444697
CCCCCT	0.00478987				GTAGGT	0.00444697
CCGTCG	0.00478987				TGCATG	0.00444697
GTCCCC	0.00478987				CACACC	0.00444697
CCCTAG	0.00478987				ATAGTC	0.00444697
GCCCT	0.00478855				GTTCGT	0.00444697
GGATGT	0.00476667				AGTGAC	0.00444697
CGTTCC	0.00476667				ACAGGG	0.00444697
ACGCGC	0.0047657				CTAAAA	0.00444693
CACGCG	0.0047657				AGATGT	0.00444059
GTCGCG	0.0047657				TACTC	0.0044158
CTTTGT	0.00474449				GGGAG	0.00441413
GCCTAC	0.0047152				TCAGTT	0.00440466
GCATGT	0.00468666				TAACCA	0.00440466
CAGTTA	0.00468505				TCCGA	0.0044042
TTCTCG	0.00468505				TCGACG	0.00440098
TCCAGG	0.00468505				TGGGTT	0.00439903
TTATGC	0.00468182				GGACAA	0.00439903
GTGGCC	0.00465662				CCGGT	0.00437911
GCCTTA	0.00465662				TTTCAC	0.0043787
GGACAC	0.00465662				ATCCAG	0.00437397
CCGCCA	0.00465662				TTTCCT	0.0043666
CCAGCT	0.00465364				TTGTAA	0.00436511
GTAATT	0.00465178				AATTTG	0.0043468
GAGGAT	0.00464773				AAGTAG	0.00433869
GGGCC	0.00464773				TCTATA	0.00433869
AATCTG	0.0046253				AGTTT	0.00433484
AGCAAA	0.00461793				GGGGA	0.0043267
CTCCTG	0.00459479				ATGCGC	0.00431857
TCTAGT	0.00459479				ACGTTC	0.00431857
GGCTTC	0.00458739				AGCACC	0.00431857
GTCTGT	0.00456922				GCTATC	0.00431857
GTTGGA	0.00456907				TACCGT	0.00431857
CTGGAC	0.00455803				GCTCTT	0.00430572
AAGGTA	0.00455299				GAACCA	0.0042905
AGTTAA	0.00455299				GCGTTT	0.0042905
TGCTTA	0.00455299				GATTGA	0.0042905
CCCTTC	0.00454585				GCAATT	0.00427593
GCAGAA	0.0045381				CGACGG	0.00425871
AGGAAA	0.00451844				GTTTCC	0.00425432
GCAGTT	0.00450898				ATTAGA	0.00425432
GAGAAT	0.00450413				AGGGAA	0.00425432
GGACCG	0.00449463				ATTCTG	0.00425432
TCTTA	0.00449416				TAAATG	0.00424516
GGTTGA	0.00448715				AAACCT	0.00424516
TGCCTG	0.00448646				CCGATT	0.0042448
GCCCCA	0.00448646				GCAAGC	0.0042448
TTAGTA	0.0044671				AGCTAA	0.0042448
AGAACC	0.0044671				TTCCTA	0.0042448
TAAGAG	0.00446022				ACCGTT	0.00424429
CTCGAG	0.00445635				AGGAGT	0.00424429
TGACTC	0.00445635				CTCTTA	0.00424429
GAAAGC	0.00442356				ACTACT	0.00423979
GGATCG	0.00441615				GATACT	0.00423979
AATGGT	0.00441396				CAGCG	0.00423956
CACACG	0.00440939				ATATCA	0.00423152
ACGTCC	0.00440939				GTTTTA	0.00421134
CATTTG	0.00440844				TTTCAA	0.00420381
ATAGCT	0.00439139				CGGTGG	0.00419737
GAGCG	0.00438664				TGAACT	0.00418629
TCTTAC	0.00438664				TAGAAT	0.00418211
TACAAG	0.0043725				TAACAT	0.00418211
GTCGTG	0.00436313				CCATGA	0.00418211
CCGTAC	0.00436313				CGTAAA	0.00418177
TAGCCC	0.00436313				ACAAGC	0.00418177
ACCGAC	0.00436313				TACTGC	0.00418177
ATAGGG	0.00436313				ACTAAA	0.00416171
GGGGAC	0.00436313				TCCGC	0.00416171
GGGGCA	0.00436313				GGGTA	0.00415475
GCGCCT	0.00436313				TAGAGG	0.00415363
CTAGCC	0.00436313				GACACT	0.00415363
ACGTCG	0.00436313				CTGAGA	0.00415363
TTACGC	0.00436313				TATGGT	0.00415363
CTAACT	0.00435348				GCATTC	0.00415363
GGGGC	0.00435348				GCATTG	0.00415363
CTGATC	0.00435348				TCCTGG	0.00415363
CTTGG	0.0043485				TAAACG	0.00415363
ACCGC	0.00434326				CAGTAG	0.00415363
ACGGT	0.00432228				CATAC	0.00415108
TAAAAA	0.00431591				ACTCT	0.00413389
CACG	0.00430528				TCATTC	0.00411165
TCAGAG	0.00429963				TTCACT	0.00411165
GCCTTC	0.00429963				TCTATC	0.00411165
GTAGCA	0.00429963				TGGTTA	0.0040911
AGCCAT	0.00429651				CATAAA	0.00408792
ACACCT	0.00428273				ATTTCC	0.0040805
CCCGA	0.00427874				AATAGT	0.0040805
TGGCG	0.00426297				TTTGGG	0.00407906
CCGCG	0.00424998				ATAAAA	0.00407864
GATCTG	0.00424998				GGCGCT	0.00407811
GAACGT	0.00424998				AGGCGC	0.00407811
CATGGC	0.00424998				CTATTG	0.00406676
ACCTGC	0.00424998				CTTGTG	0.00406676
ATACGT	0.00424998				TGACCA	0.00406676
ACGTTC	0.00424998				TGAACC	0.00406676
GGGAAT	0.00424893				TGTCCT	0.00405869
CGGTTT	0.00424893				GGGATG	0.00405869
AACGCA	0.00424893				ATACTC	0.00404385
TATGCA	0.00424893				GTCGC	0.00403905
GTCACA	0.00424893				TACGC	0.00403905
TCAGGT	0.00424893				TTATAT	0.00403471
GTATAT	0.00424788				GGGGGG	0.00403227
TGCCG	0.00424649				GCCCGG	0.00403227
CTTATA	0.00424509				GTCCCG	0.00403227
ATTAT	0.00423528				CATTAT	0.00402362
GTTCCT	0.00422312				AATTTC	0.00400695
TACAAT	0.00422252				ATCTCT	0.00400482
ACTAGC	0.00420837				TGTTGT	0.00400482
CACGGT	0.00420837				ATATTA	0.00399133
GCCCAC	0.00420837				CTCCTT	0.00398092
GCTCGT	0.00420837				ATTCAC	0.00398092
ACACGT	0.00420837				GTATAC	0.00398092
CCCCAG	0.00420837				ATGCG	0.00397979
TAGCGG	0.00420837				AAGATA	0.00395115
ACGCCC	0.00420837				ATCACG	0.00393721
CGCTCC	0.00420837				GAAACC	0.00393715
CCTACA	0.00420837				ATCATC	0.00392463
TTCGGA	0.00420837				CAATAT	0.00392329
GTCGCT	0.00420837				GCTAGA	0.00390637
GTACGT	0.00420837				ACAGCC	0.00390637
TTGGCA	0.00420432				CAGGTG	0.00390637
GTGATC	0.00420408				CTACCT	0.00390637
ACAAAT	0.00420174				GTGAGC	0.00390637
TCCCTG	0.00419188				CTAGAT	0.00390637
GTTAGC	0.00419188				GGTGTA	0.00390637
TGCGAT	0.00419188				TCTACG	0.00390637
GTGTGA	0.00419188				CGATGC	0.00390637
TAGTTG	0.00418754				AATCCG	0.00390637
AAACGA	0.00415972				CCTGG	0.00390002
TATAAC	0.00415972				CGCCAT	0.00389185
CTCAAT	0.00415607				ATGCGT	0.00389185
TTGAAC	0.00415179				GGTTAA	0.00389185
CATGTG	0.00414929				ACACAG	0.00389185
CCAGCC	0.00414602				GTTACC	0.00389185
TCTGGC	0.00413308				CTGCGA	0.00389185
AGTTGT	0.00413046				TAGAAC	0.00389185
GGTGGA	0.00412715				GTGTCA	0.00389185
GCCGT	0.00412333				GGCTGG	0.00389185
CCGTA	0.00411963				ACGGCA	0.00389185
TGTGGT	0.00411685				GTGCAG	0.00389185
CCCG	0.00411164				CTAACG	0.00389185
GAGCCT	0.004108				CGGAA	0.00389056
TCCATG	0.00410773				CAAGC	0.00386512
GAACAG	0.00410773				GATGG	0.00385761
CTGCTG	0.00410343				TCCACT	0.00384805
CTTCAT	0.00409887				TTCGTT	0.00384805
AAGTTA	0.00409587				GCTTCA	0.00384805
TTAGCC	0.00409586				CAGCC	0.00384398
TCCTGG	0.00409586				GCGAT	0.00384306
CGGAAC	0.00409378				TCAAGA	0.00382326
CCTGCG	0.00409378				TTTCC	0.00381732
CGCTTA	0.00409378				GCTTTG	0.00378582
GCGAGA	0.00409378				GCGAAA	0.00378582
AATCGT	0.00408261				AGTGGC	0.00378582
CGTAC	0.00407759				CCAACA	0.00378293
CGATT	0.00406496				GAAAGT	0.00378293
TGTGAG	0.00406142				GACATT	0.00378293
GGAGAC	0.00405668				AATGAG	0.00378293
CCCAGT	0.00405668				CTATGG	0.003781
GGTTCA	0.0040465				CGAACA	0.003781
CAGTTC	0.0040465				GCAAGT	0.003781
TCTCAT	0.0040465				GCTCTG	0.003781
CCGAT	0.00403974				TGGGT	0.00377159
GTATTG	0.0040309				TTGTAT	0.00376295
GCGCCG	0.00402416				CAGTT	0.00376106
CCCCGA	0.00402416				TCGTC	0.00375197
CGGGCG	0.00402128				CGATTG	0.00375119
GTCTCT	0.00401486				CCTAAC	0.00375119
GGACG	0.00397514				CCGACT	0.00375119
GTCCG	0.00395714				ACCGAT	0.00375119
GTTATA	0.00395689				GACGGA	0.00375119
CAAAGC	0.00395618				CCGCAG	0.00375119
TTGCTA	0.00395608				GCCCGT	0.00375119
GGTACA	0.00393001				TTACGG	0.00375119
GAGGTG	0.00392992				GGCGAC	0.00375119
AGCTTC	0.00392935				AGTGCG	0.00375119
CTAGGA	0.00390989				GGATCA	0.00375119
GGACTC	0.00390989				ACTCCG	0.00375119
GCTAGA	0.00390989				CCGGAT	0.00375119
CCCTGG	0.00390989				TCCCCC	0.00375119
CCGCTT	0.00390989				TCGTAG	0.00375119
CACCAC	0.00390761				GCCGAT	0.00375119
TATGGA	0.00388555				GAGGCG	0.00375119
TTCGT	0.00388329				GGGTAC	0.00375119
GGGGGA	0.00387767				GGGCAC	0.00375119
CCGGAG	0.00387767				TATCCA	0.0037461
ACGTAG	0.00387767				TCGGA	0.00374292
CGGACC	0.00387767				TGGGTG	0.00372329
CTGCAA	0.00387755				GCGCCA	0.00372329
CTGAAA	0.00387556				CACCCT	0.00372329
CGGATA	0.0038685				GATGAC	0.00371998
ACCGAG	0.00386649				GGCCC	0.00371998
CACGAC	0.00386649				AGTTGT	0.00371998
TCCGTT	0.0038582				CGATTT	0.00371998
CTGGTA	0.0038582				AGAAGT	0.00371998
ACATGT	0.0038582				TACAAA	0.00371482
CTTATG	0.0038582				CAGCT	0.00371127
GTATGA	0.0038582				TTGGCG	0.00370575
AGTCCA	0.00385573				AACCCA	0.00370575
CGCCTG	0.00385143				GACTAT	0.00370575
CTGCA	0.00384922				TGCTAC	0.00370575
AGGTCT	0.00384437				GTTGT	0.00370528
AGATCA	0.00384419				GTACGA	0.00367628
CCACT	0.00380685				CGACAA	0.00367628
GCTTC	0.00380336				CTGTTC	0.00367436
CCTGTG	0.00380324				CCTTTT	0.00364965
AACGTT	0.00379268				TTAGA	0.00364126
TGCTGT	0.00379184				AAAGTA	0.00363789
CCCGC	0.00378481				TAGACA	0.00362898
CCATAC	0.00376657				TGCGTT	0.00362898
TGTCTC	0.00376657				GGTAAT	0.00362898
AACCTT	0.00376568				CAAATG	0.00362621
GCACA	0.003757				GGGGT	0.00360718
CGACGC	0.0037556				ATCAA	0.0036041
ATCGCC	0.0037556				GCTCCG	0.00358856
TCTTTT	0.00374898				CCTCGC	0.00358856
AATTGT	0.00373693				CCGGTT	0.00358856
GTGGGA	0.00372369				GTGGAT	0.00355534
ATACCC	0.00372369				CTTTCG	0.00355534
TGTGAC	0.00372369				TAATT	0.00355315
GTCCAG	0.00372369				AATGGA	0.00354372
ACCTGT	0.00372369				TGATGG	0.00352273
GGTTTA	0.00372369				GATTA	0.00351589
ACGAAC	0.00372369				GGGTT	0.00350329
TTATCG	0.00371733				GGGCCG	0.00349471
TTTGAC	0.00371458				CGCGTC	0.00349471
CCGCTG	0.00371053				TCCGTC	0.00349471
GGTGCG	0.00370398				GGAGCG	0.00349471
CAGGTT	0.00367449				TCTGTG	0.00348462
TTGAGG	0.00367449				ACCTAT	0.00348333
ATGCGT	0.00367449				TCATC	0.00348311
ACACG	0.00367416				GTGCC	0.00348147
GATCT	0.00365959				AAGCAC	0.00347931
AGAATC	0.00365046				CATATC	0.00347931
ATACTC	0.00364486				TTGACC	0.00346524
CATACC	0.00362258				ACACTT	0.00346524
TCGTAA	0.00362258				TCAAC	0.003465
ACCTAT	0.00362258				GTCTCT	0.00346479
AGTGGC	0.00362193				ACTTA	0.00344812
GATTCG	0.00362193				GAAAGC	0.00344657
GTGACC	0.00362193				GTCAGT	0.00343195
GGCCTA	0.00362048				CAAGT	0.00341725
GCGAGT	0.00362048				TCACAA	0.00340703
GGACTG	0.00362048				CGGTAG	0.00338888
CTAGGC	0.00362048				CCGTAT	0.00338888
CGGCTA	0.00362048				CACCCA	0.00338888
CCTACC	0.00362048				GGGAGA	0.00338888
TGACCG	0.00362048				GCGACA	0.00338888
CGGCGT	0.00361974				GGGTGG	0.00338888
GCGTTT	0.00361812				CGCAGT	0.00338888
TGCGTT	0.00361812				CCAGGG	0.00338888
CAAGAA	0.00361648				TCGGTT	0.00338888
CGTAG	0.00360106				AGTCCT	0.00338888
GTCCTG	0.00357307				GGTAGC	0.00338107
TCGGTT	0.00357307				CCTCTA	0.00338107
GTGACT	0.00357307				CTACCA	0.00338107
GACGTA	0.00357307				GGGCTG	0.00338107
CGCCTC	0.00357307				AGGTGG	0.00338107
CAAGCG	0.00357307				GTTTCG	0.00338107
CCAGAC	0.00357307				AGTGTC	0.00338107
CTGTGC	0.00357307				GTGGAG	0.00338107
CTCGAT	0.00357307				CACAGC	0.00338107
AAAAAA	0.00356286				GTTCAC	0.00338107
CTCGA	0.00356217				ATGTCC	0.00338107
TAGCG	0.00355964				GGTCAT	0.00338107
TCTGTT	0.00355678				CCAATC	0.00338107
CGAGG	0.0035557				GTTAG	0.00336869
GGGTCG	0.00355099				AACTTC	0.00336594
CGGGTC	0.00355099				AGTCC	0.00336594
GACGGG	0.00355099				TACG	0.00335875
GGGGGC	0.00355099				TACTCC	0.00335796
CCCGCG	0.00355099				GTAGAT	0.00335796
CGCGAG	0.00355099				TGGTAC	0.00335796
GGGCT	0.00352033				ATCTTT	0.00335322
GAACGA	0.00352013				TATCCT	0.00334735
ACGTTA	0.00352013				TGATAA	0.00333784
CGAAGC	0.00350687				TATCG	0.00333007
CTGCGT	0.00350687				CGATC	0.00332702
TAGCTA	0.00350687				AATTCG	0.00330227
TAGCA	0.00350466				CCGGGG	0.00330222
TGAACT	0.00350292				CGTTTT	0.0032963
CTTTCT	0.00350279				GTACC	0.00329604
CTTAGA	0.00349859				AATGAA	0.00329249
AGCTAA	0.00349859				TTATAC	0.00328762
ATAACT	0.00349068				CACTGT	0.00328762
GAGGG	0.00347897				CGCGA	0.00328762
TTGTCG	0.00345474				TACTGG	0.00328762
CATCAC	0.00345474				CAGTGA	0.00328762
TAGAC	0.00344818				ATATC	0.00328642
AGGCCC	0.00344458				GCGCG	0.00328604
TCCGCC	0.00344458				GTGGTC	0.00328604
AGGACC	0.00344458				TGTACG	0.00328604
TGCGCA	0.00344458				GATACA	0.00327546
CGGCCA	0.00344458				CAAGTC	0.00327546
CATGCC	0.00344452				CCTTGA	0.00327546
TAGGG	0.00344399				TTGGCA	0.00325586
CATCCT	0.00344399				GGTTT	0.0032528
ACATTC	0.00344399				CATTAC	0.00324359
CCAGGT	0.00343599				CTAATA	0.00324359
GTCGAG	0.00343599				TAAC	0.00323193
AGGGTG	0.00343599				GCAGC	0.00322734
TTCGTG	0.00343599				CTAACC	0.00322645
TGCGAG	0.00342898				CGTATC	0.00322645
GGTCAG	0.00342898				CTCAAC	0.00322016
AGTGCG	0.00342898				AATCGT	0.00322016
TATGTC	0.00342825				GTCAAA	0.0032109
TGTGAT	0.00342687				TCACCA	0.00319726
TGTGTA	0.00342687				AAACTG	0.00319697
GATCCA	0.00342687				CTATCG	0.00319621
ACTACG	0.0033989				ATGAA	0.00319583
TCTCAC	0.00339822				AAATGT	0.00318673
GGTCAT	0.00339822				ATATTC	0.00318673
ACTTAG	0.00339822				CCAATG	0.00318503
CTTCCA	0.00337902				TCAGAA	0.00318503
TTGCCG	0.00337416				AGTCA	0.00317583
TGTTCG	0.00337416				ACAAAT	0.00314875
CTGGGC	0.00337416				ACTCC	0.00312563
AGCTAG	0.00337416				CTCTTG	0.00312174
TCTTTC	0.00336582				GTGGGG	0.00312129
TAGCAT	0.00335948				CCGCAT	0.00312129
GGTTTC	0.00335948				CCTACC	0.00312129
GCCACT	0.00335526				TAGGCC	0.00312129
GCCTAA	0.0033527				CTACCC	0.00312129
GTGCTC	0.0033527				ACCGCA	0.00312129
GCCTTT	0.00334127				TGACGG	0.00312129
AGTAGT	0.00333374				CCTGAC	0.00312129
TTTGCC	0.00333204				CACGGA	0.00312129
AACGCT	0.00333074				GGGACC	0.00312129
AGGCAT	0.0033184				ACGGCG	0.00312129
GAATC	0.00331004				GCTACC	0.00312129
ACGGTA	0.00329654				GACCGT	0.00312129
GAGATA	0.00329654				TAACTT	0.00310531
CGTGG	0.00329134				GGGCA	0.0031027
TCTTCC	0.00327602				TTCAC	0.00308819
TCTGAT	0.00326692				TCCCGT	0.00307887
CTTGGA	0.00326692				CGGCTT	0.00307887
ATCTAT	0.00326583				AATTAA	0.00306124
CGTAAA	0.00326223				TTATGG	0.00305354
AACGTC	0.00326223				ATCCG	0.00304131
CGATCC	0.00325391				ATTGA	0.0030226
TCTCTT	0.00325261				CGCGCG	0.00302115
TGATTC	0.00323995				CGTCCG	0.00302115
ACACTA	0.00323876				GTCCGC	0.00302115
GGTTGT	0.00323876				GAGCGC	0.00301156
GAACTC	0.00323876				ATAATA	0.00300549
TGACTG	0.00323876				CAAACA	0.00300549
TATCTG	0.00323068				AACTAA	0.0029921
CTTAAA	0.00323036				AGCCGC	0.00298874
GTCTG	0.00321629				TTAGGC	0.00298874
ACGTGA	0.00319784				TGTTCG	0.00298874
ATATAG	0.00319507				GAGGAG	0.00297686
GGGATC	0.00319113				CCTCTC	0.00295978
CATAAT	0.00318242				ATGCCT	0.00295978
AATCTT	0.00317001				ATGAGT	0.00295978
CCTTGC	0.00316271				TCGGG	0.00295502
TGAACC	0.00316179				CTTAAA	0.00295258
ATAGAG	0.00316179				CCGTA	0.00293547
CGCTT	0.00315701				CATTTG	0.00292468
GTTTTG	0.00315479				TGGCAA	0.00292024
ACTAGA	0.00315112				CTGTGA	0.00291278
CATTCT	0.00314537				ATTGCG	0.00291278
AGGGAA	0.00314537				ACGTAC	0.00291278
GAGTTT	0.00314082				CGAGCA	0.00291278
TGCTAT	0.00314082				AGTCTC	0.00291278
ACCCAT	0.00313686				GCCTGT	0.00291278
AGGTCA	0.00313439				AGTTAG	0.00291278
GCGGGA	0.00313391				TCAGCT	0.00291278
CGGAGC	0.00313391				CGATAT	0.00291278
CTCATT	0.00310485				TATCGG	0.00291278
CGCAT	0.00310485				TTTAGG	0.00291278
ACTGAG	0.00310199				GCCCAT	0.00291278
CTCAGG	0.00310199				TACATT	0.00290205
TTCGCC	0.00310199				GACGC	0.00290025
TAGTGC	0.00310199				CAATC	0.00289973
TGCCTC	0.00310199				GCTGTA	0.00289837
ACGCTG	0.00310199				AGAGGC	0.00289837
AGCTGG	0.00310199				TGTATA	0.00289837
ACGCAA	0.00310199				TTCGAG	0.00289837
CGAGTT	0.00310199				AACTAC	0.00289837
CAGAGC	0.00310199				ACCATC	0.00289837
GATAGC	0.00309624				GTGGAC	0.00289805
TCATCA	0.00308901				TCCGCT	0.00289805
ACCACT	0.00308838				CTAGCG	0.00289805
ACTCC	0.00308116				AGCACG	0.00289805
GTGAAC	0.00307841				TTGCGC	0.00289805
GCTACA	0.00307841				TGCGAC	0.00289805
AGTGGT	0.00307262				GCAGGG	0.00289805
GTAGTG	0.00306962				GTTCGA	0.00289805
AGACTC	0.00306962				GTCTAC	0.00289805
GCAGTG	0.00306962				ACCGTG	0.00289805
CGACCT	0.00306222				CACGCT	0.00289805
CGTGAC	0.00306222				AAGCTA	0.00289509
CGTCGG	0.00306222				AAGGC	0.00286327
CGCCTA	0.00306222				GGGCC	0.00286107
CGGACG	0.00306222				AACCA	0.0028587
TCACTC	0.00304324				GATCC	0.00285063
CTGCTA	0.00303339				TTCATC	0.00284603
GGAGAA	0.00302589				AGCTAT	0.00283945
GCGCGT	0.00301508				GGTGGT	0.00283945
GCCCGG	0.00301508				GTATCT	0.00283945
CGGGGC	0.00301508				TGTTAC	0.00283945
AAGTTG	0.00301222				CAATGA	0.00283227
GTCCAC	0.00300898				CCAGAG	0.00283198
GATCGA	0.00300491				CCTGGA	0.00283198
ACAGCC	0.00300491				GGAGGC	0.00283198
TGGCCC	0.00300491				CGTTTA	0.00283055
GCGTCA	0.00300491				CAAGGT	0.00283055
GGTAGC	0.00300491				TGCTAA	0.00281414
GTTGCC	0.00300491				AAATAC	0.00281199
TCCAAG	0.00300452				TATACT	0.00280403
CCACCC	0.00300105				ATTTAC	0.00280403
TCGTGA	0.00300105				GTTATT	0.00279947
GTCTAG	0.00300105				GATCTC	0.00275591
GCACGA	0.00300105				CGTAAC	0.00275591
GTGACG	0.00300105				GCCCTA	0.00275591
CCCCTC	0.00300105				CGTGGA	0.00275591
CGATTG	0.00300105				AGTCAC	0.00275591
CCCCAC	0.00300105				CACTCA	0.00275555
CTCGTG	0.00300105				TCGCTC	0.00275555
CACAGG	0.00300105				AGCCCT	0.00275555
GCAAGC	0.00300105				TCCATA	0.00273759
CGATAG	0.00300105				TGCCGA	0.00272427
AAGATA	0.00299634				TTCCTC	0.00272195
TTTGGG	0.00298808				GCTGA	0.0027201
CGCCAC	0.0029845				CGAGG	0.00270912
CGACCA	0.0029845				AAATGC	0.00270546
ACTCAC	0.0029845				AACGG	0.00269983
CTATG	0.00298158				CACTAC	0.00269969
CAAGCT	0.00297233				ACCAAT	0.00267764
GATAAG	0.00297233				TCAATC	0.00267625
TATTAT	0.00297225				ATCTCC	0.0026651
ACTCCC	0.00296391				CTTCG	0.00265886
CAGGGG	0.00296391				CATTA	0.00264289
GTGTGC	0.00296391				AGGGGT	0.00262706
CGGTCA	0.00296391				AACGAT	0.00261161
GTAGGG	0.00296391				TTTAGA	0.00261059
GTGCCT	0.00296391				GGCGT	0.00260626
GGAAAA	0.00295814				CAAGAT	0.00260239
CTTAA	0.00294592				GAAGG	0.00259982
CAAGAT	0.00294589				CATCAA	0.00259765
TACCAC	0.00293818				AATTCC	0.00259321
TTGGAC	0.00293818				AAGTAC	0.0025904
CGCTAA	0.00293814				TAACAG	0.0025904
TTCCGT	0.00293015				CACAAT	0.0025904
ATTCAG	0.00292923				AGGATT	0.0025904
TGCCAC	0.00292896				GCAAGG	0.0025904
AATGAG	0.00292791				GCCAGT	0.0025904
CAGTTT	0.00292297				CCGGCG	0.00258852
CCATGT	0.00291373				TAGGGC	0.00258852
CGGGG	0.00291373				GGCGCG	0.00258852
CGATC	0.00291096				CTCGCG	0.00258852
GTAAG	0.00290515				GACGCG	0.00258852
TAAGGG	0.00290327				CCCGCC	0.00258852
AACGCG	0.00289525				GTGCGC	0.00258852
CTCAT	0.0028923				GCGCCG	0.00258852
GACACC	0.00287828				CGGCGC	0.00258852
TACGG	0.00286955				CGGGAG	0.00258852
ATTCGG	0.00286648				GTCGGC	0.00258852
GACTCC	0.00286648				ATGGAA	0.00256736
CTGC	0.00284996				CAAATT	0.00256736
GCTTTC	0.00284221				CGTGA	0.00256656
GCCACA	0.00283734				CTTGAA	0.00256656
CGTGCA	0.00282323				TATTCA	0.00256656
CTCACT	0.0028208				GCGATT	0.00256153
AGCCTC	0.0028208				CATGGG	0.00256153
CTACTA	0.00281303				GCCCCT	0.00256153
AGTAC	0.00280127				GCGGCA	0.00256153
GTGGAA	0.00280112				GAGCTA	0.00256153
GCCGCA	0.00279976				GGCTAG	0.00256153
GTACCC	0.00279976				GGCCTC	0.00256153
GCGATG	0.00279976				TAGGTC	0.00256153
ACCGGG	0.00279976				TCCGCA	0.00256153
GGGACG	0.00279976				CGGGAT	0.00256153
GACTAT	0.00279357				GACTCC	0.00256153
TTCGCT	0.00279357				CGGCCA	0.00256153
GCTGTT	0.00278722				CCTTT	0.0025606
TTCAGG	0.00278673				GGAAGC	0.00255793
GTATGT	0.00278189				AAAATG	0.00254535
CTGGTT	0.00277919				GACAAC	0.00253716
GTATCA	0.00277919				AAGACG	0.00253716
TAACTA	0.00277919				GCTCAT	0.00253393
CTGCAT	0.00277459				TCAGCA	0.00253393
CAAGGG	0.00277434				TTGAGG	0.0025169
GGAGTC	0.00276446				TGAAGA	0.00250756
ACTCG	0.00275767				AATCAA	0.00250575
ATATTT	0.00275547				AGACAT	0.00248859
CCTCAC	0.00274623				AAGTGC	0.00248606
GACTTA	0.00274623				CTCCAA	0.00248606
GAAGGT	0.00274477				TCCAGG	0.00248525
AACCGT	0.00273812				CTATAC	0.00248525
CATATG	0.00272809				AGCGCT	0.00248525
GATTGT	0.00272212				CGCATT	0.00248525
TGAGCC	0.0027196				GTCGAA	0.00248525
CCGCAA	0.0027196				TACAGC	0.00248525
ACGTCA	0.0027196				ACATGG	0.00248525
CAGACA	0.0027196				GACAG	0.00248063
ACTTCG	0.0027196				CTACTA	0.00246216
TTACAC	0.0027196				GGATTT	0.00246216
AGAGCT	0.0027196				GGAAGG	0.00246216
CAGCTC	0.0027196				TCGTGT	0.00245494
AAGCAT	0.00271758				GTTACG	0.00245494
GGCTCC	0.00271722				CGTAGT	0.00245494
GCAGG	0.0027163				CCCCTC	0.00245494
GGTTCT	0.00271407				GGTGAG	0.00245494
TCCCGT	0.00271287				CGTACG	0.00245494
CTTAGT	0.00271287				AATGCT	0.00245202
GTTCTT	0.00270388				TTCCTG	0.00245202
TTGCAT	0.00269447				ATAAGA	0.00244501
TCGCTA	0.00268874				CCAAGT	0.00243698
TACCTA	0.00268354				CTCCTC	0.00243698
TTTTCT	0.00268271				CGACTT	0.00243581
ATTATA	0.00267985				GGCACC	0.00243581
CCTTCT	0.00267896				CTAAGT	0.00243581
TTCTGC	0.0026787				AGCGGT	0.00243581
AACCAT	0.00267289				GAGGCC	0.00243581
CACCAG	0.00266734				AAGGCG	0.00243581
TGAGG	0.00265859				GGGCCT	0.00243581
ACATCT	0.00265724				CGAAGC	0.00243581
AGATGT	0.00265724				CGTCTC	0.00243581
GTGCC	0.00265257				ACCCAT	0.0024172
GGTATG	0.00264945				CCTTCG	0.0024172
GTGCTG	0.00264945				CATACC	0.0024172
AATTGC	0.00264022				TAGGAT	0.0024172
GGGTC	0.00263127				CTTAGA	0.0024172
CCAGGA	0.00262974				CCCAGA	0.0024172
CCTCAG	0.00262974				GTGGGT	0.0024172
GAAGGG	0.00262974				GCGTTG	0.0024172
ACACGA	0.00262974				ATCATG	0.00241174
GACCTC	0.00262974				ATGAT	0.00240369
CAGACT	0.00262974				AAAGGG	0.00240136
GCTAAG	0.00262974				TATGGG	0.00239435
GAACCC	0.00262974				TGCAAA	0.00239411
GGAGG	0.00262587				TAGTTT	0.00238974
TAGCAC	0.00262414				ATCCCA	0.00237647
CGCGT	0.00262414				TCTTAA	0.00237276
AAGATC	0.0026206				TGCTGT	0.00237276
TTTGTC	0.00258658				CTCGC	0.00237276
GTTAAT	0.00258657				TAGCGT	0.00235278
TCCAGT	0.00258657				ATGAAA	0.00234858
TGGGCA	0.00258637				ACCATT	0.00234487
ATCAGT	0.00257939				AAAAGC	0.00233503
GTATTA	0.00257939				ACCAAG	0.00233503
GACGGT	0.00257488				GTTTAC	0.00233028
CCGGCC	0.00257101				GTCACT	0.00232912
GGGCGG	0.00257101				GTGGC	0.00232587
GGGGCG	0.00257101				TCTCC	0.00232191
TACGCG	0.00257101				ATCAAA	0.0023167
CGGCCC	0.00257101				CACTGG	0.00231349
TAGGCG	0.00257101				CTCTAG	0.00231349
ACACAT	0.00257059				AGGCAC	0.00231349
TGTCTT	0.00255072				GTCGTC	0.00231349
GAGGCT	0.00254865				GGCCCA	0.00231349
GGTCCT	0.00254865				ACGACG	0.00231349
AGCAGG	0.00254865				TAACGG	0.00231349
GTAGAC	0.00254865				ACGACT	0.00231349
CGTAGC	0.00254833				GCGGTG	0.00231349
CCGGGA	0.00254833				AGGGGA	0.00231349
GCACG	0.00254366				AGTTCG	0.00231349
TTATAC	0.00252936				AAGTCG	0.00231349
CCGCA	0.0025286				TAAAGT	0.00230494
CAGCCA	0.00252181				ACTGCC	0.00226934
TCATGT	0.00252009				TTTACC	0.00225872
ACAGGA	0.00252009				CCCGTG	0.0022564
AACGAG	0.00252009				TTCGA	0.00225365
GTATAC	0.00252009				ATAACG	0.00224897
TGTCCT	0.00252009				CTAATG	0.00224897
AACAAG	0.00249799				TAACG	0.00224504
CAGTCC	0.00249636				TATCAT	0.00223463
TCAGCA	0.00249465				CTCGTC	0.00223371
GGGTCA	0.00248874				AAAGCC	0.00220318
AGCGCT	0.00248874				ATGGCT	0.00220318
GACTCT	0.00248874				TGGGAG	0.00220287
TACGAC	0.00248874				GTCGCT	0.00220287
TCGAGT	0.00248874				GCACGC	0.00220287
ATTGCG	0.00248874				GTGAT	0.00219561
GTGAGG	0.00248874				AGCCTG	0.00219274
CTCATG	0.00248874				TCCAGC	0.00219274
CGTGGA	0.00248874				ACCATA	0.00218902
TGCTCG	0.00248874				GGTGC	0.00218058
CTTCGA	0.00248331				AACTCT	0.00216888
CTAACC	0.00247241				TAATCA	0.00216888
GACAAC	0.00246346				CAGCAT	0.00215921
CTGGTG	0.00245073				TTCTCG	0.00215921
TGTGT	0.00244741				ATTAGT	0.00215921
CCAGTA	0.00242473				CAGAAC	0.00215921
ATCACC	0.00242473				ATGAAC	0.00215764
AACGTA	0.00240932				CGAAC	0.0021314
TATAT	0.00240444				CTCATC	0.00212982
ATTGCT	0.00240061				ATTACT	0.00212245
GAGCAG	0.00239665				CAGAGA	0.00212245
GTGGGC	0.00239159				TCTTAT	0.00210701
GTCCCT	0.00238911				CATATA	0.00210463
CGTACC	0.00238911				CCCGG	0.00209685
CACCCT	0.00238911				GCTCGA	0.00209685
TAGGTC	0.00238911				CAGCTC	0.00209685
CCTGGG	0.00238721				GACCTG	0.00209685
GCTCAG	0.00238721				GTATGA	0.00209685
GGGTGA	0.00238721				GCACTA	0.00209685
TCGTAG	0.00238721				TAAACC	0.00209685
GCCTGG	0.00238721				ATCGTA	0.00209685
GTGCCG	0.00238721				GTACCA	0.00209685
GGGATG	0.00238721				CACGCA	0.00209685
CGTGTG	0.00238721				TTAGAC	0.00209685
GAGTCA	0.00238721				GGCACA	0.00209685
AGCGAT	0.00238721				ATAACA	0.00209578
GCCTCG	0.00238721				AACATC	0.00208591
CAGCGT	0.00238721				CAGCTA	0.00207041
TGGGAT	0.00238658				TAAGTA	0.00207041
CTGTAG	0.00238658				TCCTGA	0.00207041
AGTAAC	0.00238658				ACCCTG	0.00206753
TGTCGA	0.00238658				TTCCGT	0.00206753
ATTAGC	0.0023754				TCGACC	0.00206753
CTCATA	0.00237335				GCGTAC	0.00206753
GCTCCT	0.00237335				GGTCGA	0.00206753
AGGCAG	0.00237097				GGGTGA	0.00206753
TCCTGC	0.00237097				GACTCG	0.00206753
CCGGGC	0.00236982				CGGCGA	0.00206753
CGGGGG	0.00236982				CTACGC	0.00206753
TCACCA	0.00236969				CTACGT	0.00206753
GTGGGG	0.00236694				GAACGC	0.00206753
GTCCGG	0.00236694				AACCCG	0.00206753
GGCCTG	0.00236694				TTCGGC	0.00206753
CCTCCG	0.00236694				CGCTGG	0.00206753
AGGGGC	0.00236694				GCGAAC	0.00206753
GGCTAC	0.00236694				CCGTGG	0.00206753
GCGCTG	0.00236694				CATGCG	0.00206753
ACGTGC	0.00236694				TCCTAT	0.00206753
GCGTAG	0.00236694				CAGGTC	0.00206753
GCTAGG	0.00236694				AACGCG	0.00206753
CAGCCG	0.00236694				CGGAAC	0.00206753
TGGAGT	0.00235842				CGACTG	0.00206753
AGGAAT	0.00234821				GACGTC	0.00206753
TGGACA	0.00234606				TCAGGC	0.00206753
CACTTT	0.0023455				AGACGC	0.00206753
GATGAG	0.00232804				GTGACT	0.00206753
TCACAT	0.00232416				CGCCAC	0.00206753
CACTGA	0.00232416				TCGGTG	0.00206753
AGTTAG	0.00232416				CAGGAC	0.00206753
GACGCG	0.00232397				GCCCTG	0.00206753
TCCACG	0.00232384				CGGTTC	0.00206753
GGAGCT	0.00232384				TTACAC	0.00205553
ACCGCT	0.00232384				TCTAAT	0.00205094
TGCCC	0.00232302				GGATGC	0.00204017
TCGTCG	0.00231924				TTGCGA	0.00204017
CTACGG	0.00231924				ACCTGC	0.00204017
TTGGAG	0.00231012				TGACGC	0.00204017
TACTTG	0.00230958				ATGGGG	0.00204017
TCTGTA	0.00230958				TGCCTG	0.00204017
TGTGTT	0.00230798				GGTTGT	0.00204017
ATCGC	0.00230641				CTTTAT	0.00203313
TATGAG	0.00229678				AACCAT	0.00202345
TGTGC	0.00228596				CTCACT	0.00201496
CCATTT	0.00228426				TAAGTG	0.00201496
TTGACT	0.00228253				CGCGCC	0.00201207
CACCCC	0.00227645				CGGGAA	0.0020043
GCACTC	0.00227645				GAACCG	0.0020043
CTCCCC	0.00227645				CGGTAT	0.0020043
ATGTGT	0.0022722				TACACG	0.0020043
TGGTAA	0.00225682				CTTCGC	0.0020043
ATGTAT	0.00223965				CGAACC	0.0020043
GACTC	0.00223824				AGCGCC	0.0020043
CCGCCT	0.00223796				GCTAGC	0.0020043
CCGGG	0.00223134				TCCGAT	0.0020043
ATCGTT	0.00222722				ACGCTA	0.0020043
AACAGT	0.00222381				GGATCC	0.0020043
GGCCCC	0.00221913				CGTCTA	0.0020043
ATCGTA	0.00221829				GAGCGA	0.0020043
TGACCT	0.00221829				ACCTAC	0.0020043
CACGAA	0.00221829				TACCGA	0.0020043
ACACCC	0.0022113				TCAATG	0.00199777
ACGGGC	0.0022113				TAACC	0.00199413
TCGCAC	0.0022113				TGATTC	0.00199248
CTGCGC	0.0022113				AGGTTG	0.00198646
TGCGAC	0.0022113				CCGAAG	0.00198646
GTTACG	0.0022113				CTGGAG	0.00198646
GTAACC	0.00220301				TTACT	0.0019851
TAGACT	0.00220301				CCCTAA	0.00198319
GGTAAG	0.00220301				GTGCCC	0.00198319
ATAGCG	0.00220301				CAGCCC	0.00198319
GAGAGC	0.00220301				ACGCTC	0.00198319
TAACCC	0.00220301				ACGAAA	0.00197193
CACGTT	0.00220301				TCGG	0.0019711
ACGCGA	0.00219115				GTCCG	0.001951
TCGGT	0.00218348				ATTTTT	0.00194691
GGACCA	0.00217852				TAGTAA	0.00194476
TTTACT	0.00217777				AATCCT	0.00194021
ATCTTG	0.00217258				TTAGAG	0.00194021
TTGACG	0.00216783				ACAGAG	0.00193468
GAGTAA	0.00216783				TGGTGT	0.00193468
CTACCA	0.00216783				TACCTT	0.00193277
GTTTAG	0.00216151				TTGATG	0.00192299
AAGGGA	0.00215872				GTGCG	0.00191934
AAGGAC	0.00215117				CGCTG	0.00190683
CGACTT	0.00213606				CGTG	0.00190338
TTTCGC	0.00213606				AAATCG	0.00190128
GTGTTA	0.00213606				TAGAAG	0.00190128
CTATCT	0.00213598				GGGACT	0.00190119
ACGTG	0.00212713				GACCTC	0.00190119
TATATG	0.00212632				CTTATG	0.00189565
CGAAC	0.00212607				CAGATC	0.00189565
GAGCCA	0.00211962				ACAAAA	0.00189025
TGATCT	0.0021166				ATAATG	0.00188614
GCGTT	0.0021146				TGCGAA	0.00187231
AGATCT	0.00209759				GGCTTG	0.00187231
GTTCAA	0.0020788				CTCTCC	0.00187231
ACAACC	0.00206059				CCAAAT	0.00185921
AGATTG	0.00206049				CCTGAA	0.00185816
CTGTTA	0.00205531				TCAACC	0.00185816
TATTCT	0.00204374				CCGGTC	0.00185241
ACCCCT	0.00203285				GCCGGG	0.00185241
GACGAG	0.00203285				CGGGCC	0.00185241
GGGTGG	0.00203285				CCGAGT	0.00185241
GGTTCC	0.00203285				GACCCC	0.00185241
CCGATT	0.00203285				GCGTCG	0.00185241
AGTCCC	0.00203285				CGTGCG	0.00185241
CGACGT	0.00203285				CCCCGA	0.00185241
CTAAGC	0.00203285				GATCAT	0.00182793
TTAGGT	0.00203285				GCAATA	0.00182407
TACAGG	0.00203285				CTTCAC	0.00182213
GCTTGG	0.00203143				GCTTTA	0.00182213
CTGCCA	0.00202935				CTGTAT	0.00181787
GCTATT	0.00202684				TTTGCG	0.00181787
CTATGT	0.00202564				TGCAGC	0.00181787
ATGTCT	0.00202564				CCACAT	0.00181787
GTTCAC	0.00202564				TGTTCA	0.00179546
TACGGT	0.00202564				AGCCC	0.00179541
GTTTTA	0.00202174				AGAAG	0.001793
TTAACG	0.00201633				ACGGA	0.00178266
TGTCTG	0.00201633				AATTTA	0.00177516
AGTCC	0.00201156				TCTCAA	0.00176774
TCCTTG	0.00200908				CTATGT	0.0017665
AGCCGG	0.00200364				TCCCAG	0.00174604
AAGGCA	0.00199779				AACGTA	0.00174604
GTTAAA	0.00199739				CAGTCA	0.00174604
TCCAGA	0.00199428				TTGGGC	0.00174604
CCTTTC	0.00197567				GATTCC	0.00174604
AAGAAT	0.00196714				CGTATA	0.00174604
CTTCGT	0.00196423				ATTCCC	0.00174604
TCCAGC	0.00196423				ACTGGC	0.00174604
TACCCA	0.00196423				GCTCCA	0.00174604
AGATAT	0.0019608				ACTTAA	0.00174604
AGTGCC	0.00195894				TAAGGT	0.00174604
GGTGAG	0.00195894				CTTTGA	0.0017363
GACGCA	0.00195894				TACGA	0.00170264
GGTGTG	0.00195894				CGTCAA	0.00169943
TGAATC	0.00195241				CTCTGA	0.00169943
CATGCG	0.00194454				GAGTTC	0.00169943
TAACCG	0.00194454				AAGGGG	0.00169943
CGTCTC	0.00194454				GTTTAG	0.00169943
TCATGC	0.00194454				AGAATA	0.00168922
ACCAGG	0.00194454				AATTAG	0.0016716
TCTGCA	0.00194338				ACCGT	0.00165605
TCTTAG	0.00194312				GTTCAG	0.00165524
ACGACT	0.00194312				TTGCGG	0.00165524
CTGTGT	0.00194312				CGACG	0.00165042
TGTACC	0.00194312				ATCATT	0.00164817
ACATTA	0.00193325				AGAAAG	0.00164817
CGGGA	0.00193042				GGATC	0.00164782
GAGATC	0.00191476				TATATG	0.00164676
TTCTGT	0.00190627				GAGATA	0.00164676
AGATGC	0.00190367				TGGAGA	0.00164676
TAGTAG	0.00188823				CCAGC	0.00164012
AGGAGC	0.001888				CTTGTA	0.00163542
CGAATT	0.001888				AGCGGC	0.00163527
CGTTTC	0.001888				ACACCC	0.00163527
TGCGGC	0.0018848				CCGTAA	0.00163527
CGAGGT	0.0018848				CTAGCC	0.00163527
CTGCCG	0.0018848				AGCTAG	0.00163527
CGAGTA	0.0018848				ACGGTC	0.00163527
TGGGCG	0.0018848				TTACCC	0.00163527
CGGGAA	0.0018848				TCCGTA	0.00163527
GCGGAT	0.0018848				AGCGTA	0.00163527
CCTGAC	0.0018848				CAGCGG	0.00163527
CCTCGA	0.0018848				GCCCTC	0.00163527
GTGTCG	0.0018848				GACGGT	0.00163527
GGGAGT	0.0018848				GTGTAG	0.00163527
GGCTGT	0.0018848				GCCAGG	0.00163527
AGACCC	0.0018848				CCCGTA	0.00163527
CACCGC	0.0018848				CCGTCT	0.00163527
CCGCT	0.0018771				CCACCG	0.00163527
TCACTT	0.00187083				AGAGCG	0.00163527
CGCGG	0.00186772				ACTGAA	0.00163097
GTAGGT	0.0018643				CGGGA	0.00163097
CCCCC	0.00185131				ACCAG	0.00162803
TGGATC	0.0018455				CTATCT	0.00161384
AGATGG	0.0018455				TATAGT	0.00161384
CAACCT	0.0018455				GAATAG	0.00161384
TACATC	0.0018455				CTCCAT	0.00161384
TGAGAG	0.00184261				CCAATT	0.00161247
TGAGTT	0.00184261				ACGTG	0.00161131
CATTGG	0.00183802				CCTAA	0.00160597
ATGGAT	0.00183802				GCCTTA	0.00160589
TACTCC	0.00183					CATTCG	0.00160589
CAACGC	0.00182293				GTAGCG	0.00160589
CTATAG	0.00181977				ACGGGA	0.00160589
AGTCAC	0.00181977				AGGACT	0.00160589
ACGGAT	0.00181977				CGAGGT	0.00160589
GCAGGT	0.00181977				GTACCC	0.00160589
GTTCCC	0.00181977				ACGGAT	0.00160589
ACCGTC	0.00181977				CCTGCC	0.00160589
ATCATT	0.00181825				GGTTTG	0.00160475
TCCTTC	0.00181824				TGAATA	0.00160475
GAATCT	0.00181645				TTCGC	0.00160067
GTTGCG	0.00181298				TGTGC	0.00159317
ATCGGC	0.00179927				CTCTAT	0.00158221
CGCAGC	0.00179927				CGTATT	0.00158221
GAAGCG	0.00179927				CTTCGA	0.00158221
TTGTGC	0.00179383				TTGGTA	0.00157937
GCTCCA	0.00179263				GTGTTC	0.00157348
GTGTCC	0.00179163				ACTCTA	0.00157348
TCGACG	0.00179163				GACAGA	0.00157348
CGGACT	0.00179029				AGTGCA	0.00157348
TCCCCC	0.00178031				TCACTG	0.00157348
TCTCGG	0.00178031				TAGTAC	0.00157348
GCCGTG	0.00178031				CCCACC	0.00156984
GCTGGC	0.00178031				TAGCGG	0.00156984
CCGTGA	0.00178031				TCGTGA	0.00156984
ACGCGG	0.00178031				CGCTTG	0.00156984
GGGCTA	0.00178031				ATTTGA	0.00156029
TTCGTC	0.00177956				CTGCTT	0.00155477
AATCAT	0.00176789				ATCGG	0.00154089
CTTCCG	0.00176524				TTATTC	0.00153083
TCTGCC	0.00176524				AAAAGT	0.00153067
AGCCGC	0.00174838				GTATTT	0.0015287
CGGCT	0.00174557				AGTTAA	0.00152711
TATATC	0.00173835				TTGGGA	0.00152711
TTCCAG	0.00173137				ACATGA	0.00152711
GTATTC	0.00172307				TATGTG	0.00152711
AACTTT	0.00172015				CATAAG	0.00152711
TCGAAC	0.00171945				CACATA	0.00152711
AGAGCC	0.00171945				TGTAGT	0.00152571
GTGAAG	0.00170363				ACTCAC	0.00152119
GTCTAT	0.0017031				GCGTTC	0.00152119
TAATAC	0.00170025				GTCGTA	0.00152119
TTACAA	0.00169158				CCTCAC	0.00152119
GCACT	0.00168717				GGCAC	0.0015102
TTGTTC	0.00168467				TTCCGC	0.0014912
AGGTAA	0.00168388				TCGGC	0.00147949
ATGTGC	0.00168144				ATTGGT	0.00147949
GTCCTC	0.00168144				AGGCC	0.00147408
TCACGA	0.00168144				CTCTA	0.00147191
CTAGTT	0.00168144				CGCCA	0.00147115
GGGAGC	0.00166989				TAAAA	0.00146218
GTGCGA	0.00166989				TTCGG	0.00145483
CGACGG	0.00166989				GGGGTA	0.00144498
CGCTAG	0.00166989				AAGAAG	0.00144304
GGCGCT	0.00166989				TTTTGG	0.0014361
CTCCGG	0.00166989				GTCCT	0.00143393
ATTGTT	0.00165466				CAATCC	0.00143135
TTGTG	0.0016538				AGGCTC	0.00143135
TTGGGC	0.00164822				AGACTC	0.00143135
ATGCGA	0.00164822				TTGTCG	0.00143135
CTAGT	0.00164086				GCTGGC	0.00143135
CGATCA	0.001632				GATCTA	0.00143135
CTGACT	0.00163033				TACCCA	0.00143135
CTAACG	0.00163033				TCGTTC	0.00143135
AAGCGA	0.00163033				TCACCT	0.00143135
GCAACC	0.00163033				CTGTAC	0.00143135
CGCTGT	0.00163033				CACATG	0.00143135
GGGATA	0.00163033				TAGCTG	0.00143135
GGAGAG	0.00163033				CATATT	0.00142224
GCGTTA	0.00163033				TTCAAG	0.00142224
TGGGTC	0.00163033				CGTAA	0.00141909
GTGGAC	0.00163033				GCGTC	0.0014132
AGCGCC	0.00163033				GGGACA	0.00139361
AGGCTC	0.00163033				CACGTA	0.00139361
GGCCCA	0.00163033				GATTGT	0.00139361
GGGCCA	0.00163033				AGACTG	0.00139361
TAGGGA	0.00163033				ACTAGA	0.00139361
GTAACG	0.00163033				CGTTGC	0.00139361
GCTTGC	0.00163033				CTTTCC	0.00138502
TCTGC	0.0016292				ATAAAT	0.00138493
TAATGT	0.00162768				AGAACG	0.00138445
ACAAAC	0.0016248				ACAAGG	0.00138445
TCGCCA	0.00161966				AAGAC	0.001384
ACCACA	0.00161061				GAAAAG	0.00136771
GCTGCA	0.00161061				AGCAAT	0.00135942
CTCATC	0.00160952				TGATGA	0.00135884
TCCGC	0.0016088				TACGCA	0.00135781
CAGTAC	0.00159773				ACAACT	0.00135702
GGCCAC	0.00159773				CATTCA	0.00135702
GGTCTG	0.00159025				GAGGAT	0.00135702
TCCCTC	0.00159025				GATTCT	0.00135702
TCCGCT	0.00159025				GTAGTA	0.00135702
GGCTTT	0.00158753				CAGACT	0.00135702
GAGTTG	0.00158753				ATATCC	0.00135702
CCTCGT	0.00157206				CTGGG	0.00134914
GCTTAC	0.00157206				ATTCG	0.00134252
TATCGC	0.00157206				GAAGAT	0.00134043
CCGGTG	0.00157206				TTTGGC	0.00133459
GCGAT	0.00156831				GCTGCT	0.00133159
CTCTTG	0.0015646				ATAGCT	0.00133066
TCTATC	0.00155892				AATCCA	0.00133066
GCACTT	0.00155216				GACGAT	0.0013238
GTAGTT	0.00155062				AAAATT	0.00132045
CTTAAT	0.00154703				CTGAAG	0.00131261
CCGTAG	0.00153561				AGAGGG	0.00129714
GGCGAT	0.00153561				AGCATA	0.00129714
GCACAC	0.00153561				CATTAG	0.00129714
GGCAGG	0.00153561				CAACTC	0.00129714
ACTAGG	0.00153561				CGTTTC	0.00129714
CGTGCT	0.00153561				GGTGCA	0.00129714
AAGCAC	0.0015314				ATTGGA	0.00128271
ATACAG	0.00153014				TCCAA	0.00128186
TGTCCC	0.00152449				TGGGA	0.0012769
TATCTT	0.00152334				CCCCGG	0.00126466
GCTTTG	0.0015222				CGTGAC	0.00126466
TATTAG	0.00152213				CGGGGC	0.00126466
AGCAGC	0.00152195				TACGCG	0.00126466
GCTGC	0.00151896				GGTCGG	0.00126466
CTGCTC	0.00151833				CGCGAG	0.00126466
GATTGC	0.00151512				CGGGTA	0.00126466
TGCCCT	0.00151512				GGGCGG	0.00126466
CGAGGA	0.00151512				TGCGCG	0.00126466
CGTAGG	0.00150556				AGCGCG	0.00126466
CTGGC	0.00150435				GGGGTC	0.00126466
GCTTGT	0.00149207				CCTAGG	0.00126466
AGCTCT	0.00148595				CGCGAA	0.00126466
TCTACG	0.0014781				GCGCGA	0.00126466
GTTTCG	0.0014781				AGCG	0.00126183
TCGGCA	0.00146395				TGAGGG	0.00126105
CCTCCC	0.00145159				ACCCAG	0.00126105
GACGCT	0.00145159				GGTACC	0.00126105
CGGCAT	0.00145159				AGCGGA	0.00126105
TGGGCC	0.00145159				TAGCCC	0.00126105
GTCAGC	0.00145159				GTGTGG	0.00126105
GTAGCG	0.00145159				GTCCTG	0.00126105
TGTCGC	0.00145159				TCGCCT	0.00126105
AGGGTC	0.00145159				CCCTGA	0.00126105
GTTCCG	0.00145159				ACCTCC	0.00126105
TTAGCG	0.00145159				GGTCTG	0.00126105
CCTGGC	0.00144646				GGGTCC	0.00126105
CTGTCG	0.00144646				TCGACT	0.00126105
GTACCG	0.00144646				GAGTGC	0.00126105
CACGCC	0.00144646				CGTAGA	0.00126105
TACGCA	0.00144646				ACGAAC	0.00125838
ACTCAT	0.00144459				GTTGCC	0.00125838
AGCCG	0.00144053				CGCAAT	0.00125838
TTATTG	0.00144036				CGTAC	0.00125573
CGGAAG	0.00143938				ACGGT	0.00124958
GGTAAT	0.00143821				TAATTA	0.00124889
CCAGAG	0.00143645				ATCGTC	0.00124889
AGTAGC	0.00143443				ATAGTA	0.00124487
CACTAC	0.00143443				GCGAAG	0.00124323
AGAGAC	0.00140438				TGTCGG	0.00124323
ATGTAC	0.00140438				GCTGAG	0.00124323
TTAGCA	0.0014019				CTCGTA	0.00124323
GGTGC	0.00139381				ACCGTC	0.00124323
GGATGC	0.00138061				TCGTGG	0.00124323
CGGTC	0.00137641				TACCTC	0.00124323
CAAGGC	0.00136914				TTCGTG	0.00124323
CTGGCC	0.00136709				GGGTAG	0.00124323
CCTAGC	0.00136709				GTCAGA	0.00124323
GCCACC	0.00136241				CGTATG	0.00124323
CACGG	0.00136124				TAGGGA	0.00124323
TATATA	0.00136065				CTTACG	0.00124323
TTATGT	0.00135919				CCTGGG	0.00124323
ACCCTT	0.00135844				CCCTAC	0.00124323
AATGTT	0.00135751				CCTTAG	0.00124323
AGCACA	0.00135556				CGTGTT	0.00124323
TCATAG	0.00134578				CAGGGC	0.00124323
AACAGC	0.0013421				CCAAT	0.00123037
CAATTC	0.00131641				CCAAGG	0.00122187
CCTGCA	0.0013154				TGAGCA	0.00121866
CCTTAC	0.00131343				TCAACT	0.00121866
CCACGA	0.00131343				ACCTA	0.0012149
TGAGT	0.00130937				TCGGCT	0.00121154
TTCCAC	0.00129932				GCCACC	0.00121154
AAACAA	0.00129776				TGCCGC	0.00121154
CCTTGG	0.00129554				CGTACA	0.00121154
ACGCG	0.00129291				GTTGAT	0.00120991
ACGGGA	0.00129226				GCCGA	0.00120228
GCACGG	0.00129226				TCATCT	0.00119417
CGTGCC	0.00129226				CAGCAG	0.00119354
CGGCTC	0.00129226				AGGTTT	0.00118409
TGCCGG	0.00129226				TCGTG	0.00117883
CCCGAA	0.00129226				AGATT	0.00117734
GAGACG	0.00129226				TTGAAG	0.00117634
AGCGGG	0.00129226				CTAACT	0.00117596
CTCCGA	0.00129226				CAGCGC	0.00117596
ACGGCG	0.00129226				GCTAAT	0.00117596
CCCGCC	0.00129226				CTTTGT	0.00117558
GCAGGC	0.00129226				GTCTA	0.0011724
GCGTCC	0.00129226				AACCAA	0.00117062
CTCGGA	0.00129226				GGTAAG	0.00116577
TCCACC	0.00129188				AACTAT	0.00116532
CTTGTG	0.0012869				TAATAA	0.00116388
GTACC	0.00128667				ATTCCA	0.00116267
GCTGGA	0.0012852				ATTAA	0.00115363
GACATT	0.00127883				GGAGTT	0.00115142
CGCGGG	0.00127854				GGTGCT	0.00115142
GCGCGC	0.00127854				GGTTGC	0.00115142
TTGGG	0.00127844				TCGATT	0.00115142
AGCCAG	0.00127834				CTGAGT	0.00115142
TTAACC	0.00127834				AGTGAT	0.00115142
ACGCCT	0.00127834				TAACTG	0.00115142
CACCTA	0.00127834				GCGT	0.00114801
ACACCG	0.00127834				GATGCT	0.00114705
GTAAGT	0.00127834				TTATAG	0.00114705
GCTACC	0.00127834				AAAGTC	0.00114705
TAGCGA	0.00127834				TTGAGC	0.00114705
TAGAGG	0.00127834				ACAGC	0.00114242
CGGTTC	0.00127834				CAGCAA	0.00113509
TTTCGG	0.00127834				GTTTGC	0.00112951
GGCTGC	0.00127834				GCATTT	0.00112951
CTAGTG	0.00127535				GTCCTC	0.00112633
CAGTAA	0.00127248				ACTGTA	0.00112453
GGCTAA	0.0012669				CTGTTA	0.00112453
GCTGCC	0.0012669				AATGTC	0.00112453
ACGGCT	0.0012669				CCTTGC	0.00112453
TAAGCA	0.00125913				AGCGA	0.00112357
CCTTGA	0.00125913				GGTAG	0.00112306
CGGCGG	0.0012538				GCGAGA	0.00112143
TATCAC	0.00124751				CTATAA	0.00112143
TTGACC	0.00124751				TTCACG	0.00112143
TTGGGT	0.00124751				GCATTA	0.00112143
TCCTTA	0.00124363				CTGCCC	0.00112143
ACGCCA	0.00123361				TACCAG	0.00112143
GATCAG	0.00123361				ACTTAC	0.00112143
CGTGAA	0.00123342				GATTTC	0.00111242
TCGTGG	0.00123342				CTGCTG	0.00110287
GTGCCA	0.00123342				ATGTCA	0.00110287
GGTCTT	0.00122711				ATGTGG	0.00110287
GTTGGT	0.00122351				CATGAT	0.00110287
TTTCCT	0.00121745				AGGAT	0.0011016
TCGGCT	0.0012162				TGAAAT	0.00110051
ACCTAG	0.0012162				AACAT	0.00110018
AACCCC	0.00121347				GCTAA	0.00108106
AACATC	0.00120553				ATGATG	0.00107967
TAAGTT	0.00120553				TACCC	0.00107624
ATGCTG	0.0012004				GCAGAA	0.00106871
TGGAGG	0.00119553				TTTCCG	0.00106729
GTGTTT	0.0011864				GATCT	0.00106494
GGGGTG	0.00118329				AGGAGG	0.00106237
CGCCGT	0.00118329				GAAGAC	0.00106035
GCGTTC	0.00118329				CTCAC	0.00104569
CGCGTT	0.00118329				TCCTGT	0.00104423
GCACGC	0.00118329				GAAACG	0.00104423
CGGCCT	0.00118021				GTGTTT	0.00104423
GGGGGT	0.00118021				TATACC	0.00103374
GGTCGG	0.00118021				GGTAAA	0.00103374
GTGCGG	0.00118021				GCTTC	0.00102574
GCGGGC	0.00118021				TGAAAG	0.00101842
CCGATC	0.00118021				TAAGCG	0.00101617
TGCGCG	0.00118021				ATCGGC	0.00101617
GTATAG	0.00117621				ATTCAG	0.0010126
GCTATA	0.00117621				TATCAC	0.00101178
ACTGGG	0.00117621				ATCAGA	0.00101178
TTCGAC	0.00117621				TGCTGA	0.00101178
GGCAGT	0.00117621				GGTATA	0.00101178
AAGGTC	0.00117286				GCTGCA	0.00101178
ATGTTT	0.00117198				GTAGAA	0.000990724
ACCCT	0.00116879				ATACTG	0.000990724
GCTTCG	0.00116549				TCATA	0.000990387
GTACGG	0.00116549				GCAAC	0.000987551
GGCATA	0.00116549				CGTCA	0.000984955
GTGCCC	0.00116549				TAGATC	0.000982818
TTCGGT	0.00116436				AGAGTT	0.000973906
ACTCTT	0.00116246				AGCTTT	0.000973906
ACGCA	0.00115689				GTCGG	0.00097053
TAACAG	0.00114747				TCTACT	0.00097053
ATGGTC	0.00114193				GAACAT	0.00097053
CTCTGC	0.00114193				CGTCCT	0.000969855
TCCACT	0.00113286				CTCCT	0.000967337
TATATT	0.00113161				CATAA	0.000958731
ATATCT	0.00113133				TGGACG	0.000954742
GATCTC	0.0011306				CCCGAA	0.000941484
TTCCTA	0.0011306				TGGGCC	0.000941484
GTACG	0.00112453				ACCTAA	0.000941484
TAGGT	0.00112297				CGTTCC	0.000941484
CTAGAG	0.00111445				TAGTCG	0.000941484
GCGCTA	0.00111445				GGACTC	0.000941484
TAACAT	0.00111313				CGGAAT	0.000941484
ACGTTG	0.0011126				ACGGAG	0.000941484
AGTACC	0.0011126				TGCGAG	0.000941484
TGGCGG	0.0011096				GACTCA	0.000941484
ATCCAG	0.00110624				CCACTC	0.000941484
TGTAGT	0.00110405				GCATGC	0.000941484
CTCTTT	0.00110249				TTTCGG	0.000941484
GGATTG	0.0010965				GGCTGA	0.000941484
ATCTGC	0.0010965				TACC	0.000940081
GCAGCC	0.00109588				AAATTG	0.000935703
GTCGGT	0.00109588				ACAGTT	0.000934082
GACCCT	0.00109588				AGTTGC	0.000933864
CACGCA	0.00109588				CCTTTC	0.000933864
TGGAAC	0.00109547				GCTTAT	0.000933864
ACTCTA	0.00108485				AATCG	0.000923544
GCCGG	0.00108485				TCGCAC	0.000919255
CACTTA	0.00108485				TCCGGC	0.000919255
CTGTCC	0.00108297				TGCGGG	0.000919255
AGACGC	0.00108297				GACTGC	0.000919255
GACTGC	0.00108297				TAGCTC	0.000919255
AACCGC	0.00108297				GGGTTA	0.000919255
ATCCCC	0.00108297				CGCTAG	0.000919255
ACGACC	0.00108297				CCGACA	0.000919255
CGTAAC	0.00108297				CCCTAG	0.000919255
GCGATT	0.00108297				CTGAGG	0.000919255
CTCCGT	0.00108297				TCGTAC	0.000919255
GAGGGG	0.00108297				CTACGG	0.000919255
AGCGCA	0.00108297				CGCAGC	0.000919255
GTCTTA	0.00108297				GGACCT	0.000919255
TCCCGG	0.00107662				CATCGG	0.000919255
CATCAT	0.00107263				CTCCGA	0.000919255
ATTCGA	0.00107227				CCACGG	0.000919255
GAGTC	0.0010668				AGGGTC	0.000919255
GCCGGC	0.00106096				TATGGC	0.000915689
GCCGAG	0.00106096				ATGTAG	0.000915689
ACTGCT	0.00105846				AGGATG	0.000915689
TGCAGT	0.00104713				GAAAGA	0.000909538
CCTGT	0.00104694				CGCCAG	0.000905204
CCCGT	0.00104037				GCATAG	0.000905204
CACGGA	0.00103588				GCGCTG	0.000905204
AGACGG	0.00103588				GCTTGA	0.000904918
AAACTC	0.0010325				AGCAGT	0.000904918
ATGGTG	0.00102677				ACTCTG	0.000904918
TTATGG	0.00102645				AGCCAG	0.000904918
TGTGCT	0.00102497				AAGGGA	0.000898208
ATTATT	0.00102191				ATTACC	0.000898208
TACCTT	0.00101438				GGTTTA	0.000898208
AGACTT	0.00100927				TCGTTT	0.000898208
TTCGTT	0.00100718				GGTTA	0.000892209
ATACCT	0.00100718				GTTTCA	0.000887675
CGAGC	0.000993143				AAGTC	0.000886492
CACGC	0.000993143				GGTGTT	0.00088163
TTCTAC	0.000993143				CTGATC	0.00088163
GCCGAA	0.000992723				GGAGAT	0.00088163
TAACGC	0.000984642				GTAAGA	0.00088163
CGTTTA	0.000984642				ACTACA	0.000881382
CAGGTA	0.000983953				GGTTCT	0.000881382
AGGTTA	0.000983953				CTAAT	0.000879294
TATGCG	0.000983953				TGAAAA	0.000872095
TGTTCC	0.000983891				GTCGGT	0.000868191
CGTTAT	0.000983891				TACGGC	0.000868191
TAGAGT	0.000982976				GCTTCG	0.000868191
TGGTAT	0.000980158				GTATC	0.000860221
CTAATA	0.000977731				CATGGC	0.00085951
GATCGT	0.000974923				TGTTTG	0.00085914
GAGGTC	0.000974923				TGGAGG	0.000849554
GCTGAG	0.000974923				CACGG	0.000845549
GCTGGG	0.000974923				TTGTAC	0.000840514
GCTAGT	0.000974923				GTCTC	0.000837616
TGGCGT	0.000974264				GATCTT	0.000832382
GGGAGG	0.000974264				ATTCGC	0.000827805
CAGGAC	0.000974264				CTGATT	0.000822483
GGTGAC	0.000974264				GACCAA	0.000822483
ATAGGT	0.000974264				CTAAAT	0.000822483
AGAGGG	0.000974264				TGGGAA	0.000822483
CCCACA	0.000974264				ATCTTA	0.000822483
ATCCTG	0.000971586				AGAACC	0.000815769
ATTGGT	0.00096279				GATCTG	0.000815769
GCCTCC	0.000959853				TTACTC	0.000815769
ATCAGG	0.000953796				TCAACG	0.000815769
TAAGTG	0.000940591				GAGGTT	0.000815769
CATCGC	0.000940591				GTGATG	0.000815769
TCGAGG	0.000940591				CGGGAC	0.000807125
CGTGT	0.000940465				TCGGCG	0.000807125
GCTTCC	0.000936233				GCCCCC	0.000807125
TTATCC	0.000935615				CGGTCC	0.000807125
ATGAG	0.000933745				GGGGGA	0.000807125
CGCCTT	0.000932964				CCGGGC	0.000807125
TAAGAT	0.000925708				AGGCCC	0.000807125
GTTATG	0.000923492				CGTCAG	0.000807125
AGCGT	0.000918881				TCCCCG	0.000807125
ATGACG	0.000912404				CCCGGT	0.000807125
ACCATG	0.000912404				CGCGTA	0.000807125
TAAGAC	0.000912404				TTTTCG	0.000805209
TACCGC	0.000912404				CCCTTT	0.000801989
GAGTAC	0.000912404				AAGAGT	0.000800829
TACCGA	0.000909167				CCTGA	0.00079239
ATTATG	0.000908477				TTCACC	0.000791726
GCACGT	0.000893951				TGAGC	0.000791121
GGGGAG	0.000893951				CCTGTA	0.000790701
GTCGCC	0.000893951				GCTGAC	0.00078948
CGTGAG	0.000893951				AACATA	0.000788502
GTGCGT	0.000893951				AGCGC	0.000772791
CGGTCG	0.000893951				TCGAT	0.0007714
GACGGC	0.000893951				AATTCT	0.000765103
GCGGTG	0.000893951				GGGAT	0.000758366
GTCACG	0.000893951				TCTCTT	0.000752717
CCCACG	0.000893951				AAGCAA	0.000749728
TGGGGC	0.000893951				CGCGGT	0.000745759
GGTACG	0.000893951				TACCCG	0.000745759
TGCACT	0.000886175				AGCTGT	0.000744238
CCTCCT	0.000886175				ATGCTG	0.000744238
GCTGAT	0.000886175				ACAATA	0.000739658
AGGTTG	0.000886175				ACGCT	0.000725109
GGGTTT	0.000886175				GCACC	0.000724732
AGGTAC	0.000882939				ATCAAC	0.000717199
CACCTT	0.000880988				ATATGA	0.000716065
ACATGC	0.000876227				AGGCG	0.000705591
ACGATT	0.000876227				AGAAGC	0.000702764
CCACTG	0.000876227				GATGTT	0.000702764
ATTCGT	0.000876227				CGATG	0.000702735
GCTAG	0.000872047				GGGTG	0.000702271
GTGTC	0.000861948				TCAAAA	0.00069619
TCGTTA	0.000855712				CCCATA	0.000690622
AGCATA	0.000855712				GTTGTC	0.000690622
GAGAGA	0.000854625				CATGCT	0.000690622
CTACAT	0.000854625				GCCCAA	0.000690622
ATCGCA	0.000854625				CACCT	0.000688454
ACCTTA	0.000854625				GTATGG	0.000681889
CCACCT	0.000854625				CCTCAG	0.000673454
AGGTCG	0.000842799				CGATTC	0.000673454
CGCGGT	0.000842799				GCTCCT	0.000673454
GCCAGA	0.000837996				GTACAC	0.000673454
GGCGTA	0.000837767				GAGTCA	0.000673454
GCGCTT	0.000837767				ATCGGA	0.000673454
GCACTA	0.000837767				CACGGT	0.000673454
TCCCGA	0.000837767				CGGATT	0.000673454
CGCACA	0.000837767				CACAGG	0.000673454
TAGACG	0.000837767				CTGCAC	0.000673454
AGCGAG	0.000837767				ACTACG	0.000673454
CCGAGA	0.000837767				GCTACG	0.000673454
CAGTCA	0.000837214				ACAGCG	0.000673454
CATTTC	0.000837123				TCTGAC	0.000673059
CAGGAA	0.00083465				AGAGCC	0.000673059
GGGAG	0.000829356				ATCCAC	0.000673059
GAAACG	0.000829206				GTCTTA	0.000673059
CGTCAT	0.000829206				ACACC	0.00067083
GTTTAA	0.000829206				TTTGCA	0.000670175
AGATAG	0.000819498				CAGTTT	0.00066906
GACGAT	0.000819498				TTATCA	0.000661206
TCTATG	0.000815819				ATCTGC	0.000656367
AGACAA	0.000815258				CAAGAC	0.000655891
CTTAG	0.00081381				TTGATC	0.000655891
ACTTGG	0.000813637				ATTGAA	0.000654011
GTTGTG	0.000811429				TGTGTT	0.000651285
AGAAAC	0.000805306				TAACGA	0.000651285
TCAAGG	0.000802969				GATGGA	0.000651285
TAGATG	0.00079044				ATTAAC	0.000651285
TCCTCC	0.000786226				TATACG	0.000647971
TACGCC	0.000774742				TGGCCG	0.000647971
TACCCT	0.000774742				TTGGTG	0.000645707
CGCAAC	0.000774742				TTTGAA	0.000645139
CTATGC	0.000774742				GAGCG	0.000643669
TGCACG	0.000774742				TGGTGG	0.000637477
TACCGG	0.000774742				ACCGAC	0.00063729
AGGCGT	0.000774742				GGCTCG	0.00063729
AGGCAC	0.000774742				TAGCGC	0.00063729
CAGGCT	0.000774742				AGCGTG	0.00063729
GGGCAC	0.000774742				ATCCGG	0.00063729
CCACGG	0.000774742				GAGGGC	0.00063729
GCCTGT	0.000774742				TTAGCC	0.00063729
ACGAGC	0.000774742				GGGCTA	0.00063729
GCGTCT	0.000774742				GCTAAC	0.00063729
CAGCGC	0.000774742				ACGGCT	0.00063729
CGCCGC	0.000761118				TGGGTC	0.00063729
CCGTGC	0.000761118				CTTCGG	0.00063729
CTAGGG	0.000761118				CCCACG	0.00063729
TGCCCG	0.000761118				TGTGAG	0.00063729
GCCGCG	0.000761118				GACGCC	0.00063729
CGACCC	0.000761118				TACCTA	0.00063729
GCGAGG	0.000761118				AACGAA	0.000635834
GGCCGC	0.000761118				TTACCA	0.000635834
GACCGA	0.000761118				CTACAA	0.000635834
GTGCTT	0.000754642				CAATAC	0.000626135
CCTGAA	0.000754196				CTGCCG	0.000624347
ACTCT	0.00075364				TCAGC	0.000621142
TCGCAT	0.000741747				TCCAT	0.000620669
GAGTCG	0.000741747				ATCAGC	0.000612818
GTACAA	0.000741038				ACGGTT	0.000612818
ATATAT	0.000740824				CAAGCC	0.000612818
TGGTTA	0.000736434				TGACAG	0.000612818
ATAGCC	0.000728833				CCTCGT	0.000602385
GGTGA	0.000725444				ACCCTC	0.000600918
CACAAT	0.000722063				ATCGGG	0.000600918
CCGAGG	0.000717448				GTACCG	0.000600918
TTCGGG	0.000717448				TAGGCT	0.000600918
AGGCCG	0.000717448				GCGTCA	0.000600918
CCGACC	0.000717448				CGCGC	0.000593714
CCCGCT	0.000717448				CTTGCC	0.000593714
GTCCCG	0.000717448				GATGTG	0.000593714
GGTCCC	0.000717448				CGAAGT	0.000593714
CGCGGA	0.000717448				AGTGTT	0.000593714
GCGCAC	0.000717448				TAGTTA	0.000593714
TGCGGG	0.000717448				AATGCG	0.000593714
TGTGCG	0.000717448				GCAATC	0.000593714
GTCGGC	0.000717448				TTAAGG	0.000593714
ACGCGT	0.000717448				CTACT	0.000587709
ACGGGT	0.000717448				GTGTT	0.000585101
AGTACG	0.000716315				CGACT	0.000579349
TTGGGG	0.000716315				AGTTAT	0.000577537
AGTCTA	0.000715663				GTAATA	0.000577537
CAGCTG	0.000715663				TTAGTT	0.000577537
CACCGA	0.000715663				ATCCAT	0.000577537
TCGGAA	0.000715663				GAAGTA	0.000577537
TTACCC	0.000715663				AGACA	0.000576622
GATCAC	0.000715663				GCCAT	0.000576029
AGGACG	0.000715663				TCTCTA	0.000575635
CGTCCA	0.000715663				CTATCA	0.000569325
TGCGTC	0.000715663				ACCCGA	0.000568474
GTACAC	0.000711448				GCCAAT	0.000566491
TCGGGA	0.000700148				ATGACA	0.000566491
CACATA	0.000691327				TTATGT	0.000566491
CGCAGA	0.000691327				GTTGCA	0.000566491
CGACG	0.000690678				TGAATT	0.000564966
TGTTAC	0.000685102				GTTTGA	0.000563222
CGTTGT	0.000685102				TCCTTG	0.000560884
TGGCTA	0.000684844				ACCTT	0.000558768
CGCGTC	0.00067824				GCTTCT	0.000558039
TTAAAC	0.00067307				ATTTGC	0.000557171
ACCCC	0.000671987				GGTTC	0.000554804
GTTGTA	0.000670378				AGGATA	0.000552691
GGATTA	0.000670378				AATAAT	0.000543427
CCTTAA	0.000670378				TTTTAA	0.000538103
TGCCGC	0.000668591				TAAAAT	0.000536459
GGTATA	0.000665669				CTCGT	0.000536181
CCAACG	0.000665669				GGATAT	0.000535751
CGCTTT	0.000662672				GTAAAA	0.000529315
AGGATG	0.000661437				TAGAAA	0.000516129
GACCGC	0.000657081				TTCCG	0.000514604
AGTAAG	0.00065421				GGTGG	0.000510765
ATATGG	0.000651175				TCCACA	0.000509855
TATCCC	0.000647308				CCACAG	0.000507357
CTTGCA	0.000641943				TGCCCA	0.000507357
CCCGTC	0.000640778				AGCTCA	0.000507357
CTTAGG	0.000640778				GTTGTG	0.000507357
TGCAGG	0.000639953				TAATAC	0.000507357
TTAGAC	0.000639953				TAAAAA	0.000500732
GTATG	0.000637955				CAGCA	0.000500723
GTGTAT	0.000637528				AAAACC	0.00050045
GAACTG	0.000637528				TTCGCA	0.000499928
TGCTTC	0.000633172				TTTAAC	0.000498702
AGGTC	0.000630494				ACAGCT	0.000498702
TGCTCA	0.000620619				TGCCAT	0.000498702
TTAGTG	0.000615104				CCATTA	0.000498702
AATGCT	0.000614991				CTAAA	0.00049837
AGGCCA	0.000613466				AGGCCA	0.000494604
TCTATA	0.000608828				CCTCAA	0.000494604
AAACGT	0.000607753				CCATAG	0.000494604
CACGT	0.000607553				TCCTCC	0.000494604
TATTGG	0.00060533				CTCGTT	0.000494604
TCCACA	0.000603986				AGGTAA	0.000494604
CTTTCG	0.000603607				GCTATA	0.000494604
CCCCCC	0.000601363				TATTGG	0.000488027
CCATTA	0.000600557				ATCTGT	0.000488027
ATTATC	0.000597075				AGAAGA	0.000486298
ACAAGG	0.000593367				TGATCA	0.000485696
TCATTT	0.000590129				CAACCT	0.000482477
CCCGGC	0.000586813				AAAGC	0.000479673
GCCCCG	0.000586813				TATCAA	0.000473561
ACATAT	0.00057909				GCTAG	0.000472901
CTAGG	0.000578947				CGGGG	0.000467992
CCACG	0.000578585				TCCATC	0.000467992
CGAGCT	0.000577596				TCGGAC	0.000464533
ACGCCG	0.000577596				GGGCGC	0.000464533
TGACGG	0.000577596				GTCCGG	0.000464533
CGAGGG	0.000577596				CTCCGC	0.000464533
TCCCGC	0.000577596				CTCCCC	0.000464533
GGCGGT	0.000577596				CTGGGG	0.000464533
GACGTC	0.000577596				CCCCGT	0.000464533
TACGGC	0.000577596				TCGGGC	0.000464533
TGGACC	0.000575697				GTCCCC	0.000464533
CAGATG	0.000571533				AGCCGG	0.000464533
TAGTGT	0.000561912				CCTCGG	0.000464533
CCCTCG	0.000556523				TCCGCC	0.000464533
AGCCGA	0.000556523				TCATAT	0.000457297
TCGCCC	0.000556523				TGAACA	0.000456406
CGGTGC	0.000556523				GGTCG	0.000456406
GGCGGC	0.000556523				GTAACG	0.000454077
CCGTGT	0.000556523				ATCTAG	0.000454077
GTACGC	0.000556523				GATTAC	0.000454077
GCCGTC	0.000556523				CCTAAT	0.000454077
ACTCGC	0.000556523				CCTAGT	0.000454077
GACATG	0.000555394				CACCTA	0.000454077
ACTCTC	0.000551372				GGTGTC	0.000454077
ATTCCA	0.000549683				ACGTGA	0.000454077
GTGTAG	0.000545438				AAGCGG	0.000454077
ACCCCC	0.000545438				CCTAAA	0.000454077
CCTCGG	0.000545438				GTGCA	0.000448274
GGGACC	0.000545438				GAAGAG	0.000444679
CCTGC	0.000536384				TTTGTG	0.000442716
CTAGGT	0.000532536				CGCAG	0.000442474
ACAAGT	0.000530222				GAGGG	0.000442034
GTGGTC	0.000523074				GTTGAA	0.000441422
TCTGAG	0.000523074				GTTTG	0.000441324
GAGCCC	0.000523074				AACCG	0.000437585
CTATGG	0.000523074				GACGTA	0.0004372
CCACTC	0.000523074				GGCATG	0.0004372
AGGGCT	0.000523074				TCGGAG	0.0004372
TGAGGC	0.000523074				CAGCCT	0.0004372
GTCTGA	0.000523074				AAGCCC	0.0004372
CCGTGG	0.000523074				TTAGCT	0.0004372
TGAGTC	0.000523074				CGATAC	0.0004372
GAGGCG	0.000521256				TACCGG	0.0004372
GGGGTC	0.000521256				GCGTTA	0.0004372
GATGGT	0.000521248				GACTAC	0.0004372
TTAAGA	0.000514797				TCGCTA	0.0004372
AATGTG	0.000514095				GGTTCG	0.0004372
TTATAT	0.000509393				ACGCTG	0.0004372
CGCTTG	0.000501243				ATACGC	0.0004372
CGCTAC	0.000501243				TGACTG	0.000436521
CGGCAC	0.000501243				TCCACC	0.000436521
ACTCGT	0.000501243				GTCTCC	0.000436521
TGGTTC	0.000501196				CTGTTG	0.000434292
TTAAGT	0.000500601				TGCCAA	0.000433154
GTCTGC	0.000500269				TCGGGG	0.000430482
ATCGGT	0.000500269				TAGCCG	0.000430482
AGGTGT	0.000500269				TTGAAC	0.00042739
CTCACC	0.000500269				ATGGAG	0.00042494
GAGCTT	0.000500269				GTCATC	0.00042494
GACTGG	0.000500269				GATCCT	0.000422713
CCCTCA	0.000500269				TAGTAG	0.000422713
ATGCCC	0.000500269				ACACTG	0.000422713
TGCTCC	0.000500269				AAGGCC	0.000422713
AGATCG	0.000500269				GCGATG	0.000422713
CGCTA	0.000494691				GTCATA	0.000422713
GACTTG	0.000493992				GTAACC	0.000422713
TTAGAG	0.000493992				AAGCA	0.000421034
TCGATT	0.000493992				TTTTAT	0.000418891
TCGTGT	0.000493276				TTCAGT	0.000417032
CGCTGG	0.000493276				CAAGCA	0.000417032
TACGCT	0.000493276				TCACC	0.000416488
ATACGC	0.000493276				TAAAT	0.000414121
GTGAGA	0.000492803				AAATTC	0.000413832
TGTTAG	0.000492803				ATTTAG	0.000409412
ATGGTT	0.000491876				AACTGG	0.000409412
ACTATT	0.000491663				TCGTCC	0.000406949
CGGTG	0.00048574				CTTATC	0.000402067
GCTGTA	0.000483527				ACCCTA	0.000401051
GTCTCA	0.000483527				GTACGC	0.000401051
CCTAAT	0.000483527				CCGAAC	0.000401051
ATAAGC	0.000482084				CGCCGA	0.000401051
ACATCG	0.000482084				CGGATC	0.000401051
GATGCA	0.000479817				GTCAGC	0.000401051
GCATAC	0.000479007				TTCGGG	0.000401051
TCGAAG	0.000474239				GCACGG	0.000401051
TTGCTG	0.000473926				GAGCCC	0.000401051
ATGAGA	0.000471646				TCTAGG	0.000401051
CCACTA	0.000471646				CGCATC	0.000401051
AGCCAC	0.000471163				ACGTGT	0.000401051
CGATTA	0.000471163				TGGCCC	0.000401051
CGAACA	0.000471163				TCACGG	0.000401051
TTGGCG	0.000471163				CGCCGT	0.000401051
GGGCTT	0.000471141				CCTAAG	0.000401051
CAGGGT	0.000471141				CCGCAA	0.000401051
AGGGAG	0.000471141				CGGTTA	0.000401051
CCTGCT	0.000470737				CGGGTT	0.000401051
CATGAC	0.000470737				CAGGCG	0.000401051
GGATCT	0.000467869				GCGCAT	0.000401051
GTGATG	0.000466742				CCGCTT	0.000401051
GCCAAG	0.000466742				CCCTGG	0.000401051
TATAGC	0.000465963				GGTACG	0.000401051
GGGTGC	0.000462627				GTCAG	0.000397989
AACTGC	0.00046069				TACCA	0.000395685
CCCTG	0.000455511				CTTTAA	0.000393891
GTGCAG	0.000454746				TTCTAA	0.000385368
AGAGTC	0.000453415				GAATG	0.000380576
CTCCAC	0.000452863				TACGCT	0.000377515
TGCTAC	0.000451687				ATAGCG	0.000377515
TGGGC	0.000451391				CGTGT	0.000376326
GGCCAA	0.000450908				AAGCAG	0.000373531
GCCGC	0.000449139				ACGATG	0.000371718
ACCATT	0.000445969				CCAATA	0.000370814
TCGAC	0.000435217				AAACTA	0.000370814
ATCCTT	0.000434362				GAGCA	0.000364684
TAGTAT	0.000431604				TTCCAA	0.000362253
TATGT	0.000430011				TATAAT	0.000360773
GTCATT	0.00042575				CCTTAT	0.000357384
CTGCTT	0.000420943				ATGTGA	0.000354008
CGTTCG	0.000415521				AATGCC	0.000354008
CGCACG	0.000415521				GGATTC	0.000354008
GGTCGC	0.000415521				GACAGT	0.000354008
GCCCGC	0.000415521				TGGTAG	0.000354008
TAGGGC	0.000415521				AGCATG	0.000354008
GCGAGC	0.000415521				ACTGGT	0.000354008
GGACGC	0.000415521				TTTGTA	0.000353242
CACTCG	0.000415521				TCCGG	0.000353242
GCCGGA	0.000415521				GCAGCA	0.000349823
ACGGAC	0.000415521				AGTCG	0.000348902
AGCCCG	0.000415521				GGATAC	0.000345212
GGGGCT	0.000415521				ATCCCT	0.000345212
AGTCCT	0.000408248				AACAAT	0.000343712
TCCCTA	0.000407529				AAATTA	0.000336975
AGAGGT	0.000405172				AGATAA	0.000336975
TGTAGA	0.000402022				TGGGCT	0.000336843
TCGCC	0.000397198				GGCATT	0.000336843
AAGCGT	0.000397029				GTTATA	0.000336843
TGTAAG	0.000397029				AACAGC	0.000331404
CACAT	0.000391317				CCAAAG	0.000331404
GTCCC	0.000389315				GAAGGT	0.000326014
ATATGT	0.000385277				GATATA	0.000326014
ATAGCA	0.000384001				GTTCG	0.000321716
CTGAGC	0.000382784				AAGCG	0.000318975
CACCCG	0.000382784				AAAAGG	0.000318004
CGTGTC	0.000382784				TTGCG	0.000311414
CGAGCG	0.000382784				ATTCAA	0.000310846
CCGCGA	0.000382784				CAACAT	0.000310503
TCGCCG	0.000382784				ACCCTT	0.000304665
CCTGCC	0.000382784				CCGTC	0.000299042
AGGGGG	0.000382784				GGCCG	0.000299042
GAGCGA	0.000382784				TATCTA	0.000299042
GCGGCC	0.000382784				AGTCAA	0.000299042
TAGGAC	0.000382784				AGCAAC	0.000299042
TCCGAC	0.000382784				CTGTCA	0.000295446
GGGGAT	0.000382784				ACGAA	0.000295059
CTTGGG	0.000382345				ATTTGT	0.00029389
AGACAC	0.000382345				CTAGTA	0.000290277
TTCGAT	0.000376673				ACATAC	0.000288396
CGCAC	0.000369597				GAGTAT	0.000288095
CCAAGT	0.000362781				AACTCC	0.000288095
GGGAAG	0.000362781				ATGGTC	0.000288095
GCATTG	0.0003605				TAACTA	0.000288095
AGGAGG	0.000354769				ATTCGT	0.000288095
ATTACC	0.000354212				CCATGT	0.000288095
GATGTA	0.00035293				ATGAGC	0.000288095
CGTCCG	0.000351852				ATGCCA	0.000288095
CCCGTG	0.000351852				CAGAGT	0.000288095
CGAGAA	0.00034606				GTTAGT	0.000288095
CATCAG	0.00034606				AGCTA	0.000284478
CTAATG	0.000344533				TAATTG	0.000284423
CGACGA	0.000341565				AAGTAT	0.000284423
ACTTTC	0.000341457				CCATGC	0.000283286
TCATAC	0.00033781				CATGC	0.000283149
TACCAG	0.00033781				GTGGCT	0.000282936
CATACG	0.000336295				GAACCC	0.000280693
TGGCCG	0.000336295				GCCCAC	0.000280693
GCGTGC	0.000336295				GCGGTT	0.000280693
ACTGAC	0.000336295				CTATGC	0.000280693
GCATAG	0.000336295				TGGGGT	0.000280693
GGCTAG	0.000336295				ATTCCG	0.000280693
CGACTA	0.000336295				CTCACC	0.000280693
GCGATA	0.000334096				TGAGCG	0.000280693
CACACC	0.000334096				GGCTAT	0.000280693
TAGCC	0.000333668				CACCTG	0.000280693
TCTACC	0.000329944				GTCACA	0.000280693
CAAGTG	0.000329944				GGCAGG	0.000280693
CTCTTA	0.00032644				TAATCC	0.000280693
TTCGGC	0.000326402				GCTGTG	0.000280693
TGTCGG	0.000326402				TGAAGG	0.000280159
TACTCG	0.000326402				CAGGAT	0.000278846
AGCGTG	0.000326402				GTAACT	0.000278846
GAGCGT	0.000326402				CTGGAC	0.000278846
CGGATC	0.000326402				AACTTT	0.000277369
GCTGCG	0.000326402				AGACAA	0.000276021
GGTCGA	0.000326402				GTTTTC	0.000274655
CGCCCT	0.000326402				CAATGT	0.000272004
CGTCGC	0.000326402				TGCTTC	0.000272004
CTTGCG	0.000326402				CCCTAT	0.000270441
CCGTTC	0.000325969				ATACGA	0.000270441
CGAACT	0.000325969				TCTGGG	0.000270441
TTAGCT	0.000325969				GTTGCG	0.000270441
CCTTAG	0.000325969				CGCTGC	0.000270171
CGAATC	0.000325969				GCATGG	0.000270171
CGTAAG	0.000324464				GTTCAA	0.00026431
ATGGCG	0.000324464				AATGAT	0.000260951
ACGCTA	0.000324464				CATGGT	0.000257939
TAGCTG	0.000324464				TAAAGA	0.0002578
AATCGG	0.000324464				CAGTTG	0.000257325
CGTATG	0.000324464				GCTACT	0.000257325
GTCGAT	0.000324464				GCGTT	0.000253348
TGTACG	0.000324464				TGATGC	0.000251583
GGACGT	0.000324464				CAGC	0.000247176
GGTCAC	0.000324464				TCTAAC	0.000246091
CGACAC	0.000324464				AACAGG	0.000246091
GGAAGG	0.000320008				TATGTT	0.000246091
CTATAT	0.000318651				TTAGAA	0.000246091
GAGCCG	0.000318064				CGGTG	0.000245533
TGGTGA	0.000317148				ACAGCA	0.000244665
AATCCC	0.000316128				ACATCA	0.000244665
CGCTGC	0.00031523				AACAAG	0.000244429
CAATCG	0.00031523				GAATGA	0.000240521
GGAGGT	0.00031523				TTATCT	0.000240521
TGATCG	0.00031523				ATCATA	0.000240521
ACGATC	0.00031523				GTACG	0.000238886
TACTAG	0.00031523				TCATCG	0.000235798
GATCCC	0.000311187				GGCGG	0.000232663
TCCGGT	0.000311187				TACAC	0.000231511
CTGGCG	0.000311187				TCGATA	0.00022952
GTAAGG	0.000310748				TAGTGG	0.00022952
CCTGGA	0.000310748				GCTGGT	0.00022952
CTGCT	0.000310093				TATTCG	0.00022952
TATGGC	0.000309872				CTAATT	0.00022952
ACCTAA	0.000309872				TTCAGC	0.00022952
CCCATC	0.000309872				TAGTCC	0.000223956
AGGTAT	0.000309872				CGATCC	0.000223956
CGGCAA	0.000309872				CCCCCT	0.000223956
ATCGAG	0.000309872				CGACCG	0.000223956
ACTCGA	0.000308209				CACTCC	0.000223956
TCGAGC	0.000308209				CGGGGG	0.000223956
CTACTC	0.000308209				CCGGAC	0.000223956
ATCGAC	0.000308209				CCGAGG	0.000223956
CTGAGT	0.000308209				CGGGTC	0.000223956
ACCGTG	0.000308209				GGCCGG	0.000223956
AGGGGA	0.000308209				GCACCG	0.000223956
CCACGT	0.000308209				TAACGT	0.000223881
CTACGC	0.000305064				CAAAAC	0.000219126
CGCGAT	0.000305064				ACCAA	0.000215426
TACAAC	0.000301509				CGTGAG	0.000214737
GTCGAC	0.000298954				CCTCCC	0.000214737
AGCGAA	0.000298896				CGTCGT	0.000214737
CATTCG	0.000298896				GCACGA	0.000214737
GAATCG	0.000298896				CTCGCA	0.000214737
TTAGC	0.000297078				TGACGT	0.000214737
CTGCC	0.000294382				CTTAGC	0.000214737
CATGAG	0.000294077				CCAGGC	0.000214737
ATAATC	0.000289193				CCTACG	0.000214737
TTCGG	0.000285508				CTGACC	0.000214737
TATGTT	0.000284118				CTGACG	0.000214737
TGTGTC	0.000281938				CCGTAC	0.000214737
AAGTGA	0.000281917				GACCTA	0.000214737
GATTAT	0.000278764				GGCGCC	0.000214737
GCTGG	0.000268338				GGACGT	0.000214737
TCCCG	0.000267699				ACTAAC	0.000214737
GCACTG	0.000266799				GGGTGC	0.000214737
TCATTC	0.000264534				CGCGCA	0.000214737
TTCCTG	0.000263784				GTGACC	0.000214737
CTGCG	0.000263028				GACGTG	0.000214737
GATATT	0.000261838				TAACT	0.00021198
GCAGGA	0.000259561				CTTATA	0.000209022
AGTTTA	0.000258532				GTGGTT	0.000208515
GTTTCA	0.00025718				ACACGG	0.000208107
GTCAAG	0.000253276				TATCAG	0.000205125
CTACAA	0.00025127				ACGG	0.000204342
AACTAT	0.00025127				CGTGTA	0.000201768
GAAAGG	0.00024957				GGCACG	0.000201768
CACTTG	0.000246622				GCGACG	0.000201768
GCTTAG	0.00024491				CAGGGG	0.000201768
CCAAGC	0.000244391				GATCGG	0.000201768
TTGTAG	0.000243847				TGTACA	0.00020137
CGCTAT	0.000242886				CGATGA	0.00020137
ACGGTG	0.000242886				AGTTA	0.000198968
TGTGGA	0.000241382				GCTAAA	0.00019775
TGTATT	0.000240362				ATTGAT	0.000197529
AGAGTA	0.000239308				ACCCT	0.000194978
CGATTT	0.000239308				TTTCAG	0.000194587
ACAGTT	0.000236191				TTATAA	0.000191732
GGATAT	0.000234769				CGCTGT	0.000189779
TTGTCC	0.000230868				CCAGCA	0.000189705
ACTGTA	0.000229751				ATCTGA	0.000187697
TAATCT	0.000227196				CAATTC	0.000186265
TACTCT	0.000225622				CCATA	0.000185533
TAGTAC	0.000225622				TAGAA	0.000185284
GGTCA	0.000224431				GGCCT	0.000184755
TGGTCA	0.000220301				TCTAC	0.000181655
TATGGT	0.000220301				GATAC	0.000179815
AACGAC	0.000219943				GTTAGC	0.000168838
TTACAG	0.000219943				TGATCG	0.000168838
CGCCG	0.000215226				ATCGCT	0.000168838
ACAGCT	0.000214491				TGTCGA	0.000168838
CTGCAG	0.000209302				AGTTAC	0.000168838
GTACCT	0.000207649				AGTCTA	0.000168838
ACAAGC	0.000207649				CTACTC	0.000168838
ATTAGT	0.000206979				GGCAAC	0.000168838
TGAGTA	0.000205746				AGGGAT	0.000168838
AGTGAG	0.000201984				ACAGGC	0.000168838
TCAGCT	0.000201984				GCTTCC	0.000168838
GTAAGA	0.000201984				TAACCT	0.000168838
AAGTCC	0.000201984				AATCGC	0.000168838
TAATAG	0.000200136				TCTCAG	0.000168838
CTCCTC	0.000199644				TCAGTG	0.000168838
ATTCG	0.000196704				GGGCAG	0.000168838
CACTCT	0.000193605				CGAACT	0.000168838
TATTCG	0.000193605				GAGCAT	0.000163335
CACTGT	0.000190983				GATGCG	0.000163335
GCCTTG	0.000190792				CCTGGT	0.000163335
TGACTA	0.000190792				GGGGAA	0.000163335
TGGGGT	0.000190792				GAACGG	0.000163335
AGACTG	0.000190792				GAATCC	0.000161857
TTATGA	0.000190321				AATCAG	0.000161857
GGGGCC	0.000190265				CGGTC	0.000161857
CCCGGA	0.000190265				GAATCA	0.000161857
CGCGTA	0.000190265				AATCTG	0.000159765
AGCGCG	0.000190265				TTTCGA	0.000159765
CCCTC	0.000188797				TGTTA	0.000158833
ATTCTG	0.00018879				TTCAG	0.000158491
GCCAC	0.00018788				TGCTAG	0.000158179
TTCACA	0.000185676				TCATGA	0.000154721
ATGGAG	0.000185281				ACCCAA	0.000154721
GATGTC	0.000184603				TGTCTC	0.000154721
AACTAG	0.000184603				CTGGTG	0.000154721
ACCCTG	0.000184603				TCCAAG	0.000151384
TGCTG	0.000181092				AGAGTG	0.000150838
GGTGCA	0.000180373				TACGGT	0.000150838
GCTTAA	0.000175702				ATAGGA	0.000150838
CCGTCA	0.000175702				TCAGAC	0.000150838
TAGCGC	0.000175702				TGGATC	0.000150838
GCAGGG	0.000175702				TGTGCA	0.000150838
CGTACT	0.000175702				CGTTAC	0.000150838
CGCAAG	0.000175702				TACACT	0.000150838
GCACAT	0.000175702				TCGAGG	0.000150838
TGTGCC	0.000175702				GTAGCT	0.000150838
GCATGG	0.000173876				ATGGCG	0.000150838
TCGTAC	0.000173876				GGCATA	0.000150838
CCCTGT	0.000173876				ACCTTA	0.000150838
CGCCAT	0.000173876				TCACAC	0.000150838
AACTCT	0.000171661				TCCTC	0.000149684
GCAGAC	0.00016865				AGGG	0.000148047
AAGCGG	0.00016865				TCACCC	0.000145423
CTGCAC	0.00016865				ATCGAG	0.000145423
CCGTG	0.000167673				AACGCT	0.000145423
ACTACT	0.000167009				CTTGCG	0.000145423
CTGTAT	0.000167009				TAGACT	0.000145423
ACAGAT	0.000165433				GTGTGC	0.000145423
TCCTG	0.00016422				CGTTAG	0.000145423
GGGCGA	0.000163925				CGCAGG	0.000145423
ACCCTA	0.000163925				GTGTTA	0.000145423
GCGGCA	0.000163925				CAGTTA	0.000145423
AAGGGG	0.000163925				TCTCA	0.000144608
GTCCTA	0.000163925				TATGT	0.000142356
CGACTC	0.000163925				CATACA	0.000142183
AGGGTT	0.000163925				CGTAT	0.000140504
GCTCGA	0.000163925				TCGAGC	0.000140383
CAGCCT	0.000163758				CTAGA	0.000137987
CTGGCT	0.000163758				GCGAA	0.000137987
CATCCG	0.000163758				GGATGT	0.000132888
TAGGAG	0.000163758				ACTCCA	0.000132888
TCTCCG	0.000163758				ACGATA	0.000132888
AGCGTT	0.000163758				AGAAAT	0.000131357
CGTCAC	0.000163758				GGGTAT	0.00012966
GACCCG	0.000161994				TGCCCT	0.00012966
CCCGAC	0.000161994				GTGTTG	0.00012966
TAGGCC	0.000161994				GCCAAG	0.00012966
GCGGGG	0.000161994				TTACCT	0.00012966
GCGCGG	0.000161994				CACTGA	0.00012966
CGGGCC	0.000161994				TTTGAC	0.00012685
TAGGGT	0.000160246				ACAATC	0.000126585
CGAGGC	0.000160246				TTAACA	0.0001258
CCCGCA	0.000160246				TAAAGC	0.0001258
ACCCGA	0.000160246				AAACCA	0.000124973
GGCACG	0.000160246				GGTATG	0.000123653
CGTCCC	0.000160246				GCTCG	0.00012315
TGAGCG	0.000160246				TTACAT	0.00012315
CCGACA	0.000160246				GCTGTT	0.00012138
CGGGC	0.000156609				CAAGAG	0.00011966
GACACT	0.000156609				TCTCAC	0.000110626
GGTCAA	0.000156354				CTGAAA	0.00010598
CTGCGG	0.000156082				GTTAT	0.000105423
CCGACG	0.000152722				CCTCG	0.000103115
GGACGG	0.000152722				GGAGGA	9.99E-05
TCGCCT	0.000152722				GTGCTG	9.74E-05
CCGCAT	0.000152722				AAATCT	9.67E-05
GTCCGC	0.000152722				GATGAT	9.66E-05
TCCGTG	0.000152722				GCTGAT	9.57E-05
GGGTTG	0.000152722				TTGTGC	9.57E-05
AACGGG	0.000152722				TGCAAT	9.51E-05
ACACGC	0.000152722				TTCTCA	9.19E-05
TGAGAC	0.000152722				CTCCAC	8.78E-05
GCCGTA	0.000152722				CAGGG	8.62E-05
TCGCTT	0.000152722				ATTGAC	8.58E-05
ACCCGT	0.000152722				TTCACA	8.58E-05
GCGTGT	0.000152722				GCCATT	8.58E-05
CGAGTC	0.000152722				AATCTC	8.58E-05
CGGTCC	0.000152722				ATATCG	8.58E-05
CCCATT	0.000151581				AAGGCT	8.58E-05
GCCAAT	0.000151581				TTGTCC	8.39E-05
TACGTG	0.000149092				TACCCC	8.31E-05
TCGATC	0.000149044				GCGTGG	8.31E-05
AGCTTG	0.000148458				GGGGCA	8.31E-05
TCACG	0.000145666				GTCCGA	8.31E-05
AGTATA	0.000145596				CTCGTG	8.31E-05
CATATA	0.000143308				GCGACT	8.31E-05
CGCCGA	0.000142412				TCGGGT	8.31E-05
GGTGAA	0.000141358				TGCGTC	8.31E-05
CGGGAT	0.000140429				GGGTCT	8.31E-05
GTCTTT	0.000138775				GCGGAT	8.31E-05
GCGAG	0.000138475				CACCCG	8.31E-05
TGCAAT	0.000135855				TGCCGG	8.31E-05
GAGAC	0.000134427				GGGATC	8.31E-05
GAGGTT	0.000131765				ACGGGT	8.31E-05
GGTGAT	0.0001309				GGGGGT	8.31E-05
CCAGAT	0.0001309				GCGAGG	8.31E-05
TCACTG	0.000128691				CGACCT	8.31E-05
TTGAGC	0.000128691				TGTCCG	8.31E-05
TATACC	0.000128691				AGGCCG	8.31E-05
TGTAAC	0.000128691				AGTCCC	8.31E-05
CTAAAC	0.000128322				GTCGGA	8.31E-05
GCAGTA	0.000128322				GTGTCG	8.31E-05
GGCGAG	0.000127905				CACCCC	8.31E-05
TCGTTT	0.000125104				TATTTG	8.23E-05
CAAGGT	0.000123058				GGACAC	8.01E-05
CATTAG	0.000122044				CTCACA	8.01E-05
GACGG	0.000114768				AGACAC	8.01E-05
CTTTCA	0.000113687				AACGTG	8.01E-05
CCTTCA	0.000112919				GGTCCA	8.01E-05
ATCTAG	0.000112206				AACCCT	8.01E-05
TGGCAG	0.000112206				CAGTGT	8.01E-05
GACAAG	0.000111723				GTGCCA	8.01E-05
CCGAAA	0.000109183				CGTGAA	8.01E-05
CTGTGG	0.000109183				CAGCTG	8.01E-05
AGCTGC	0.000106186				GATTAG	8.01E-05
TATGTG	0.000106186				GGTGCG	7.79E-05
GATTGG	0.000106186				TACGAC	7.79E-05
TCCCCA	0.000106186				CGGGGA	7.79E-05
ACCGAA	0.000106186				CTGCTC	7.75E-05
GGTCT	0.000103613				ACACGA	7.75E-05
CGAAGG	0.000103029				GTAAGG	7.75E-05
GCAATC	0.000103029				TCCTAC	7.75E-05
AGCACT	0.000103029				GTATCC	7.75E-05
GATCTA	0.000103029				CAAGGC	7.50E-05
TCTGTG	0.000103029				CGTGTC	7.44E-05
AGTTGC	9.87E-05				GGGTCA	7.44E-05
CACATT	9.80E-05				GTTCGG	7.44E-05
ATGCAC	9.51E-05				CTAGGC	7.44E-05
TCGACA	9.29E-05				CGGACC	7.44E-05
CGATCT	9.29E-05				GTGCGG	7.44E-05
GTGGAG	9.17E-05				CTCACG	7.44E-05
AGATAA	9.04E-05				CACACG	7.44E-05
TTGTGT	9.02E-05				GTCGTG	7.44E-05
CCTGGT	8.99E-05				GGATCG	7.44E-05
CGAAAG	8.99E-05				CCCGCA	7.44E-05
GCTGGT	8.99E-05				CGCGCT	7.44E-05
CTGTAC	8.99E-05				CACTCG	7.44E-05
GCCATA	8.71E-05				GGGGAT	7.44E-05
ATGCTC	8.44E-05				CCCTCG	7.44E-05
GGAACG	8.44E-05				AACGGG	7.44E-05
GGTATC	8.44E-05				GAGTT	7.43E-05
ACGCTT	8.44E-05				CTACG	7.41E-05
TGACGT	8.44E-05				ATGCCG	7.34E-05
GATGCT	8.14E-05				ACTCTT	7.10E-05
ATCTGT	8.14E-05				GTTAGG	6.93E-05
GCCGCT	8.13E-05				GGCCGC	6.93E-05
CGTGTT	8.13E-05				CGTCGG	6.93E-05
GGAGCC	8.13E-05				ACGCCC	6.93E-05
GCTATG	8.13E-05				CCGCA	6.90E-05
TCTTTA	8.04E-05				TGGTAA	6.74E-05
ATGAGG	7.90E-05				TAAATC	6.62E-05
TAGCCT	7.84E-05				TACCAT	6.62E-05
TGCCTT	7.81E-05				GACAAA	6.62E-05
GCTTCT	7.73E-05				CCGGC	6.50E-05
AATAGC	7.66E-05				ATGGTT	6.38E-05
ATATTA	7.62E-05				GTATCA	6.38E-05
GAGGGA	7.38E-05				TGATAC	6.33E-05
CTCGTA	7.38E-05				TACTTA	6.32E-05
GAGCTG	7.38E-05				CCCCTT	6.22E-05
GTCTAC	7.38E-05				CAGTGC	6.22E-05
GACTCG	7.38E-05				ATGTGC	6.22E-05
CTGCGA	7.38E-05				ATTAGG	6.22E-05
CAGCTA	7.38E-05				ATCCGA	6.22E-05
TATAGG	7.38E-05				GATTCG	6.22E-05
GGATCC	7.09E-05				CGTGGT	6.22E-05
GGTTGG	7.09E-05				GTCGCA	6.22E-05
ACTGGC	7.09E-05				CGATCT	6.22E-05
AGCTTA	7.09E-05				TCGATC	6.22E-05
ACGCAT	7.09E-05				TGAGCT	6.22E-05
CGGTGG	6.82E-05				CGAATC	6.22E-05
CAACCC	6.76E-05				GTACGT	6.22E-05
AGCCCT	6.76E-05				AGCGAT	6.22E-05
CTGGAA	6.54E-05				AGTACC	6.22E-05
TTGTGA	6.36E-05				CGATTA	6.22E-05
CTTCAC	6.32E-05				GGAGGG	6.22E-05
CCTGTC	6.28E-05				GCAGCT	6.16E-05
GGCTGG	6.28E-05				AAGACC	6.16E-05
TGCCGT	6.28E-05				TCGTCA	6.16E-05
GACACG	6.28E-05				TCCAAC	6.16E-05
GTCTGG	6.28E-05				GGTGAT	6.16E-05
CGGCTG	6.28E-05				GGGT	6.02E-05
CACGAG	6.28E-05				CGTTGA	6.02E-05
TAAGCG	6.28E-05				AGACGA	6.02E-05
AGTACA	6.22E-05				TGCCTC	6.00E-05
ATGCTA	6.21E-05				CCGTG	5.99E-05
TAGAAC	6.07E-05				ATACAA	5.98E-05
CATACT	6.07E-05				ATGATA	5.73E-05
ACCTTG	6.06E-05				AGAAGG	5.66E-05
AGTATG	6.06E-05				GCGTG	5.22E-05
ACGGG	6.06E-05				GGTAT	5.04E-05
GTTAGA	6.06E-05				GGGTC	4.84E-05
CGTACA	5.98E-05				TCATAA	4.76E-05
GCTAGC	5.98E-05				CATTAA	4.68E-05
TCGACT	5.98E-05				TACTAA	4.64E-05
GAGCTA	5.91E-05				GGTAA	4.64E-05
ATACGG	5.83E-05				ATTCA	4.60E-05
TTGGTG	5.66E-05				CATCTA	4.56E-05
CAGATA	5.62E-05				TTGTA	4.52E-05
ACTCCA	5.62E-05				CGACGA	4.41E-05
GGAAGT	5.51E-05				ATAAT	4.39E-05
GCCTGC	5.50E-05				ACGTA	4.20E-05
CACGGC	5.50E-05				ATCTA	4.19E-05
CGCATC	5.50E-05				CATAT	4.02E-05
CGCATT	5.50E-05				TTCGAC	3.96E-05
GGTGCC	5.50E-05				TTCCAT	3.92E-05
CTCACG	5.50E-05				TTTATA	3.87E-05
CGTCGA	5.50E-05				GATTC	3.84E-05
AAGCCG	5.50E-05				GTATAA	3.58E-05
TGATCA	5.45E-05				GTCCAT	3.58E-05
CTCGAC	5.22E-05				GCAGAC	3.49E-05
GAGGGT	5.22E-05				GATAAC	3.49E-05
TCACGG	5.22E-05				TCTCAT	3.49E-05
GGGTCT	5.22E-05				GTTCTC	3.49E-05
AGGTA	4.86E-05				TGTGAA	3.49E-05
TAACTG	4.66E-05				TCGTAT	3.49E-05
ATCAGC	4.66E-05				ATGATC	3.49E-05
ACTGCC	4.66E-05				AGCTAC	3.42E-05
GTTCCA	4.59E-05				GAACTT	3.19E-05
CTTGAC	4.53E-05				TCAAAC	3.15E-05
CCCAAG	4.53E-05				AAAACA	2.85E-05
CAAATG	4.48E-05				TATGAA	2.64E-05
ATGTTA	4.34E-05				TGAAGT	2.63E-05
ACTCCT	4.20E-05				TGAAA	2.63E-05
AAGTAC	4.18E-05				CTTTGG	2.58E-05
CATTTA	4.18E-05				CCTTTG	2.58E-05
CGCACT	4.16E-05				GATATC	2.57E-05
GCGGTC	4.16E-05				GACGAA	2.49E-05
CTAGCG	4.16E-05				TACCAA	2.49E-05
CACGTA	4.16E-05				AGGGCA	2.35E-05
CGGGCA	4.16E-05				GCCATA	2.35E-05
CGGTCT	4.16E-05				AATAGG	2.35E-05
ACCTCG	4.16E-05				CTGGGT	2.35E-05
CACGTG	4.16E-05				GTTATG	2.35E-05
CTCGCC	4.16E-05				ATGTCG	2.35E-05
TGTCTA	4.14E-05				TCAGGT	2.35E-05
GTCACT	4.14E-05				TGGCGG	2.35E-05
TAGCCG	4.07E-05				TGGCGT	2.35E-05
GCCCG	4.01E-05				AGTGCC	2.27E-05
CCTGTT	4.01E-05				ACGGTA	2.27E-05
AGCCTG	4.01E-05				GTGGT	2.18E-05
GGCGTG	3.87E-05				CGGTT	2.14E-05
GCTACT	3.70E-05				AATATA	2.00E-05
TTAGGG	3.65E-05				ACTGAT	1.94E-05
GTCGCA	3.65E-05				CTCTGT	1.94E-05
TCCCCG	3.65E-05				TTCAGG	1.94E-05
TACGGG	3.65E-05				AGATAC	1.94E-05
GATAGG	3.65E-05				AGTCAT	1.94E-05
CGCATG	3.65E-05				AACACC	1.94E-05
AGAGCG	3.65E-05				GTCTAT	1.90E-05
TATGAT	3.59E-05				GTCCTT	1.90E-05
CTCTCT	3.45E-05				CATAGA	1.90E-05
CGGGGA	3.37E-05				TATCGA	1.90E-05
CCGCCG	3.37E-05				GTGGTA	1.90E-05
TTCGTA	3.35E-05				TGTGGT	1.90E-05
CTGGAT	3.32E-05				TTAATC	1.90E-05
CTTGGC	3.26E-05				ACTAAT	1.90E-05
GTACTT	3.26E-05				CTTCAG	1.90E-05
GTGGTT	3.21E-05				AAATAA	1.87E-05
TGTACT	3.21E-05				TATCTC	1.85E-05
TGCTAG	3.06E-05				GTTCCT	1.85E-05
TCTGCG	3.06E-05				TCATAC	1.85E-05
CACATG	3.06E-05				CCATAT	1.85E-05
CATGTC	3.06E-05				TCGATG	1.85E-05
TAGGTT	3.06E-05				TTGCCT	1.85E-05
GAGAGG	2.96E-05				AAGAGC	1.52E-05
GAACCA	2.88E-05				ATCGTT	1.50E-05
TATTGT	2.70E-05				TATCA	1.49E-05
TCTGCT	2.67E-05				TCCAAA	1.35E-05
GTGCAA	2.52E-05				GCCTA	1.35E-05
CCCCAT	2.36E-05				TCGTTA	1.31E-05
CAGGCA	2.36E-05				GACGCT	1.28E-05
CCGTAA	2.36E-05				CCATAC	1.28E-05
GTAACT	2.36E-05				AGGGAG	1.28E-05
CTCGAA	2.36E-05				GGCAGA	1.28E-05
CCACA	2.36E-05				CCAAGC	1.28E-05
TACTC	2.30E-05				ATACCC	1.28E-05
TGACCC	2.28E-05				CTAACA	1.28E-05
ACCGCG	2.07E-05				TCCGAC	1.28E-05
CCCCGC	2.07E-05				TACCCT	1.28E-05
CCGCGT	2.07E-05				AGCCCA	1.28E-05
CGCGGC	2.07E-05				AGAGTC	1.28E-05
GGGCCC	2.07E-05				TCAGGG	1.28E-05
GAGCGC	2.07E-05				CCGAGA	1.23E-05
CTCGGG	2.07E-05				CCGCTG	1.23E-05
ATTACA	2.06E-05				AGGGTA	1.23E-05
GATTAC	2.04E-05				GACTGA	1.23E-05
CGGGCT	1.81E-05				CGCTAC	1.23E-05
TCGGGC	1.81E-05				TCATGC	1.23E-05
GCGACC	1.81E-05				TCTAA	1.19E-05
CCGGGG	1.81E-05				CCCAGC	1.16E-05
GATCG	1.76E-05				ACGCGA	1.16E-05
CTCTAA	1.72E-05				GGTCGC	1.16E-05
TCCTGT	1.72E-05				CTAGAC	1.16E-05
GGGCAT	1.62E-05				TGTGCG	1.16E-05
GCTAAC	1.62E-05				CGGATG	1.16E-05
TCCGCA	1.62E-05				CCGATG	1.16E-05
CGGCTT	1.62E-05				GGGGAC	1.16E-05
AGGACT	1.62E-05				CGCCCC	1.16E-05
AGGGTA	1.62E-05				GGGGTG	1.16E-05
TATACG	1.62E-05				GAGGGG	1.16E-05
GCGAAT	1.62E-05				CGATCG	1.16E-05
TATCCG	1.62E-05				CGCCCT	1.16E-05
GGCATG	1.56E-05				ACCGAG	1.16E-05
TAACGG	1.56E-05				GTCGT	1.13E-05
GGGAGA	1.56E-05				TGGTA	1.12E-05
CGAACC	1.56E-05				CTGGGA	1.12E-05
GTGAGT	1.56E-05				GGGAA	9.08E-06
GAACCG	1.56E-05				TTAAAG	8.84E-06
ACGACG	1.50E-05				TTACTT	8.84E-06
CTGAGG	1.50E-05				CAACTT	8.84E-06
ACTAAC	1.44E-05				TTGTTA	8.59E-06
CAGATC	1.44E-05				GTGCAT	8.36E-06
CTGATA	1.44E-05				ATCCA	8.34E-06
TCATCC	1.38E-05				CATGA	8.10E-06
ACCACG	1.28E-05				TGCTCT	6.53E-06
TCTTAA	1.28E-05				TAGTAT	6.53E-06
TTCCGC	1.24E-05				CAGATT	6.38E-06
TACGC	1.11E-05				AACCAG	6.38E-06
CACATC	9.64E-06				TCCATG	6.38E-06
ATCCAC	9.38E-06				TGGGGC	6.29E-06
AATTCG	9.38E-06				CGTGGG	6.29E-06
GAGTAT	9.38E-06				CGCCTC	6.29E-06
TAGTGG	9.38E-06				GTGAGT	6.29E-06
AGAGGC	9.14E-06				CGTGCC	6.29E-06
GAGGT	9.05E-06				GCCGGA	6.29E-06
TGGTGC	8.92E-06				GCGTAA	6.29E-06
CCTATG	8.64E-06				GCCGGC	6.29E-06
GGCACA	8.64E-06				GCGTAG	6.29E-06
ACGGTC	8.64E-06				TCCGGG	6.29E-06
GAGACC	8.64E-06				TACGGG	6.29E-06
CTGCCC	8.64E-06				TAGGTG	6.29E-06
GACGTG	8.64E-06				GCGGCG	6.29E-06
TCCGTA	8.64E-06				CGCTCG	6.29E-06
AGCGTA	8.64E-06				TCGTGC	6.29E-06
CCACGC	8.64E-06				GCCCGA	6.29E-06
GGTCTA	8.21E-06				ACCTAG	6.29E-06
CTTACT	8.20E-06				GGCGTC	6.29E-06
GAAATC	7.67E-06				GCGTCT	6.29E-06
CCAGTC	6.08E-06				GGCCTG	6.29E-06
TCTAGG	6.08E-06				AGGGCG	6.29E-06
ACTTTT	6.06E-06				GTCCTA	6.29E-06
ATCGTG	5.20E-06				GCGTGC	6.29E-06
GACGGA	4.72E-06				GTCAGG	6.29E-06
CGAGAC	4.72E-06				ACGGAC	6.29E-06
GGGTCC	4.72E-06				GGGCCC	6.29E-06
ACGTGT	4.72E-06				TCGAAG	6.23E-06
CGTAGA	4.72E-06				TTATCC	6.09E-06
TCCGAT	4.72E-06				GTGCCG	5.87E-06
TGTCCG	4.72E-06				TACTGT	5.73E-06
CGTCTG	4.49E-06				TACAAG	5.73E-06
CGAGAG	4.49E-06				GGTTTT	5.73E-06
CTTGAT	4.14E-06				TAATAT	5.73E-06
TCCAC	3.67E-06				CTAAC	5.63E-06
TATGG	2.67E-06				TAGCG	4.64E-06
TGCGA	2.38E-06				ACTATA	4.28E-06
CTTAGC	2.20E-06				CCTTTA	4.20E-06
TCAGGG	2.20E-06				TCTCCA	4.13E-06
CTAGCA	2.20E-06				ACACCA	4.13E-06
GCTAAT	2.20E-06				CGAAGA	4.06E-06
ACCCCA	2.13E-06				TGCATT	3.99E-06
GTACTC	2.13E-06				TGATC	3.21E-06
GAGTCT	2.13E-06				TAGTA	2.37E-06
CGTGGT	2.13E-06				TAAAAG	1.60E-06
AAGGCC	2.00E-06				CCCTA	1.58E-06
CCTGG	1.75E-06				TTGAA	1.34E-06
GCATCA	1.17E-06				TTGTAG	9.14E-07
TACTCA	1.17E-06				AAGGTT	9.14E-07
GCACAA	1.02E-06				AAGGAT	9.14E-07
ATCACT	1.00E-06				GGAAAG	8.98E-07
TGTATG	7.95E-07				GATGGT	8.98E-07
TTCATG	6.35E-07				ACGCAA	8.22E-07
ATTTAC	5.73E-07				CCATAA	8.22E-07
TTGATC	5.21E-07				GTTCTG	8.22E-07
CCACAA	4.39E-07				CACCAT	8.22E-07
ATCTTA	4.21E-07				TGTCAA	8.22E-07
CATGGA	3.91E-07				AGCACT	8.22E-07
GCTGCT	3.60E-07				TATGTC	8.03E-07
ATCATA	3.37E-07				ATACAG	8.03E-07
GAATCC	3.24E-07				GTTACA	8.03E-07
TACCTG	3.24E-07				TGGCAC	8.03E-07
TGCGAA	3.24E-07				GAGCAG	7.85E-07
AATACG	3.24E-07				CAACAC	5.87E-07
CCACAC	3.08E-07				TTCGGA	4.51E-07
GGTGCT	3.08E-07				CATGAG	4.51E-07
TGTTCA	2.96E-07				GTGCTA	4.51E-07
TAGCAG	2.32E-07				TGTGCC	4.51E-07
TGGCGA	2.13E-07				TCACGT	4.51E-07
ATTCGC	2.05E-07				CAAGCT	4.51E-07
CCCCG	2.05E-07				CGTACT	4.51E-07
ACGAGT	2.05E-07				CCTGAG	4.51E-07
GTATGC	2.05E-07				TAATC	4.51E-07
CCGGCT	1.05E-07				TATGAC	4.36E-07
GCGACG	1.05E-07				ACTCGT	4.36E-07
CCCTAC	1.05E-07				GGTGGC	4.36E-07
ACACGG	1.05E-07				CATGCA	4.36E-07
CGATCG	1.05E-07				TCGTCG	4.36E-07
GAGGCC	1.05E-07				TCCGAA	4.21E-07
TAGCGT	1.05E-07				CGATGT	4.21E-07
ATCGCG	1.05E-07				GCCGAA	2.97E-07
TCGGTC	1.05E-07				CCCTGT	2.84E-07
CGTGGG	9.77E-08				TATATC	7.15E-08
CGGGTT	9.77E-08				ATCAAG	6.86E-08
