# Supplementary material for: Characterizing nucleosome dynamics from genomic and epigenetic information using rule induction learning
Source: BMC Genomics. 2009 Dec 3;10(Suppl 3):S27. doi: 10.1186/1471-2164-10-S3-S27 (PMC2788380; doi:10.1186/1471-2164-10-S3-S27)
Supplement: Additional file 4 — Rules characterizing nucleosome dynamics on chromosome III. This file contains 60 rules characterizing nucleosome dynamics on chromosome III. [file 1471-2164-10-S3-S27-S4.txt]

**RULE FILE**

IF    ATT = ENRICHED 
  AND TGA = ENRICHED 
  AND H4K5Ac = NEUTRAL
THEN  Nucleosome_state = Well-positioned  [186 0]

IF    GT = ENRICHED
  AND TAA = ENRICHED
THEN  Nucleosome_state = Well-positioned  [153 0]

IF    AC = ENRICHED
  AND CAA = ENRICHED
  AND H3K4Me3 = HYPER
THEN  Nucleosome_state = Well-positioned  [87 0]

IF    CT = ENRICHED
  AND TAA = ENRICHED
  AND H4K5Ac = NEUTRAL
THEN  Nucleosome_state = Well-positioned  [138 0]

IF    TG = ENRICHED
  AND CT = ENRICHED
  AND GAA = ENRICHED
THEN  Nucleosome_state = Well-positioned  [141 0]

IF    AA = LOW
  AND GT = ENRICHED
  AND ATT = ENRICHED
THEN  Nucleosome_state = Well-positioned  [77 0]

IF    CC = ENRICHED
  AND H3K4Me1 = NEUTRAL
THEN  Nucleosome_state = Well-positioned  [67 0]

IF    TGA = ENRICHED
  AND H4K5Ac = HYPER
THEN  Nucleosome_state = Well-positioned  [64 0]

IF    GT = LOW
  AND GAA = ENRICHED
  AND H4K16Ac = HYPO
THEN  Nucleosome_state = Well-positioned  [48 0]

IF    TT = ENRICHED
  AND CT = ENRICHED
  AND GC = ENRICHED
THEN  Nucleosome_state = Well-positioned  [58 0]

IF    TT = ENRICHED
  AND CAA = ENRICHED
  AND ATT = ENRICHED
  AND H3K14Ac = NEUTRAL
  AND H4K16Ac = NEUTRAL
THEN  Nucleosome_state = Well-positioned  [129 0]

IF    CAA = ENRICHED
  AND TAA = ENRICHED
  AND H3K14Ac = NEUTRAL
  AND H4K5Ac = NEUTRAL
THEN  Nucleosome_state = Well-positioned  [146 0]

IF    CA = ENRICHED
  AND AC = LOW
  AND TGA = ENRICHED
THEN  Nucleosome_state = Well-positioned  [120 0]

IF    AT = ENRICHED
  AND AC = ENRICHED
  AND GT = ENRICHED
THEN  Nucleosome_state = Well-positioned  [101 0]

IF    AC = ENRICHED
  AND TC = ENRICHED
  AND GAA = ENRICHED
  AND CC = LOW
THEN  Nucleosome_state = Well-positioned  [81 0]

IF    AG = ENRICHED
  AND GT = ENRICHED
  AND GAA = ENRICHED
  AND H2AK7Ac = NEUTRAL
THEN  Nucleosome_state = Well-positioned  [79 0]

IF    CA = ENRICHED
  AND TG = LOW
  AND GAA = ENRICHED
  AND TAA = ENRICHED
  AND H4K16Ac = NEUTRAL
THEN  Nucleosome_state = Well-positioned  [62 0]

IF    CT = ENRICHED
  AND ATT = ENRICHED
  AND H2BK16Ac = HYPO
THEN  Nucleosome_state = Well-positioned  [88 0]

IF    TC = ENRICHED
  AND H2BK16Ac = HYPER
  AND H3K9Ac = HYPER
THEN  Nucleosome_state = Well-positioned  [46 0]

IF    GA = LOW
  AND AA = LOW
  AND CAA = ENRICHED
THEN  Nucleosome_state = Well-positioned  [47 0]

IF    GC = ENRICHED
  AND H2BK16Ac = HYPER
THEN  Nucleosome_state = Well-positioned  [60 0]

IF    TG = ENRICHED
  AND AG = ENRICHED
  AND AAT = ENRICHED
  AND GAA = ENRICHED
  AND ATT = ENRICHED
THEN  Nucleosome_state = Well-positioned  [94 0]

IF    AG = ENRICHED
  AND AC = ENRICHED
  AND GC = LOW
  AND TAA = LOW
  AND H4K12Ac = NEUTRAL
THEN  Nucleosome_state = Well-positioned  [43 0]

IF    GA = LOW
  AND CT = ENRICHED
  AND ATT = ENRICHED
  AND TAA = LOW
  AND H4K12Ac = NEUTRAL
THEN  Nucleosome_state = Well-positioned  [70 0]

IF    CA = LOW
  AND GAA = ENRICHED
  AND TAA = ENRICHED
  AND H3K14Ac = HYPO
THEN  Nucleosome_state = Well-positioned  [30 0]

IF    AAT = ENRICHED
  AND CC = ENRICHED
  AND H3K4Me3 = NEUTRAL
THEN  Nucleosome_state = Well-positioned  [33 0]

IF    GC = ENRICHED
  AND CC = LOW
  AND H3K4Me1 = HYPO
THEN  Nucleosome_state = Well-positioned  [19 0]

IF    AG = ENRICHED
  AND AC = LOW
  AND CT = ENRICHED
  AND H3K4Me1 = HYPER
THEN  Nucleosome_state = Well-positioned  [33 0]

IF    AA = LOW
  AND AC = LOW
  AND AAT = ENRICHED
THEN  Nucleosome_state = Well-positioned  [57 0]

IF    GA = LOW
  AND TG = LOW
  AND TAA = ENRICHED
  AND H4K16Ac = HYPO
THEN  Nucleosome_state = Well-positioned  [26 0]

IF    TG = LOW
  AND TAA = ENRICHED
  AND H3K4Me1 = NEUTRAL
  AND H3K9Ac = NEUTRAL
  AND H4K5Ac = NEUTRAL
THEN  Nucleosome_state = Well-positioned  [70 0]

IF    TT = LOW
  AND TAA = ENRICHED
  AND H2BK16Ac = HYPER
THEN  Nucleosome_state = Well-positioned  [18 0]

IF    TA = ENRICHED
  AND AC = ENRICHED
  AND H3K4Me1 = HYPO
THEN  Nucleosome_state = Well-positioned  [80 0]

IF    CA = ENRICHED
  AND GA = LOW
  AND GT = ENRICHED
  AND H3K9Ac = HYPER
THEN  Nucleosome_state = Well-positioned  [38 0]

IF    AC = ENRICHED
  AND TC = LOW
  AND H3K9Ac = HYPER
THEN  Nucleosome_state = Well-positioned  [48 0]

IF    ATT = ENRICHED
  AND H2BK16Ac = HYPER
  AND H3K4Me1 = NEUTRAL
THEN  Nucleosome_state = Well-positioned  [34 0]

IF    AC = ENRICHED
  AND GAA = ENRICHED
  AND GC = ENRICHED
THEN  Nucleosome_state = Well-positioned  [24 0]

IF    GT = ENRICHED
  AND ATT = ENRICHED
  AND H4K12Ac = NEUTRAL
THEN  Nucleosome_state = Well-positioned  [158 0]

IF    CA = LOW
  AND TG = ENRICHED
  AND GAA = ENRICHED
  AND H3K4Me3 = NEUTRAL
THEN  Nucleosome_state = Well-positioned  [74 0]

IF    CT = ENRICHED
  AND TC = LOW
  AND TAA = ENRICHED
THEN  Nucleosome_state = Well-positioned  [69 0]

IF    TG = ENRICHED
  AND AA = LOW
  AND CAA = ENRICHED
THEN  Nucleosome_state = Well-positioned  [53 0]


IF    ATT = ENRICHED
  AND H3K9Ac = HYPER
THEN  Nucleosome_state = Well-positioned  [66 0]

IF    AA = LOW
  AND TC = ENRICHED
  AND H4K16Ac = HYPO
THEN  Nucleosome_state = Well-positioned  [22 0]

IF    TA = ENRICHED
  AND TT = ENRICHED
  AND GC = ENRICHED
THEN  Nucleosome_state = Well-positioned  [30 0]

IF    AA = LOW
  AND TA = ENRICHED
  AND H3K4Me3 = HYPER
THEN  Nucleosome_state = Well-positioned  [39 0]

IF    GA = LOW
  AND AC = ENRICHED
  AND TAA = ENRICHED
THEN  Nucleosome_state = Well-positioned  [87 0]

IF    CA = ENRICHED
  AND ATT = ENRICHED
  AND H4K5Ac = HYPER
THEN  Nucleosome_state = Well-positioned  [62 0]

IF    GA = LOW
  AND AG = LOW
  AND ATT = LOW
  AND H2BK16Ac = NEUTRAL
  AND H4K12Ac = HYPO
THEN  Nucleosome_state = Delocalized  [0 15]

IF    AT = LOW
  AND CA = LOW
  AND AC = LOW
  AND H3K9Ac = HYPO
THEN  Nucleosome_state = Delocalized  [0 6]

IF    AA = ENRICHED
  AND AC = LOW
  AND TT = LOW
  AND GAA = LOW
  AND H4K5Ac = HYPO
THEN  Nucleosome_state = Delocalized  [0 10]

IF    CA = LOW
  AND GA = LOW
  AND TG = LOW
  AND AAT = LOW
  AND TC = LOW
THEN  Nucleosome_state = Delocalized  [0 25]

IF    AT = LOW
  AND AA = ENRICHED
  AND TA = LOW
  AND AC = LOW
  AND CT = LOW
  AND CAA = LOW
  AND TAA = LOW
THEN  Nucleosome_state = Delocalized  [0 14]

IF    CA = LOW
  AND AAT = LOW
  AND CAA = LOW
  AND TAA = LOW
  AND H2BK16Ac = NEUTRAL
  AND H3K14Ac = HYPO
THEN  Nucleosome_state = Delocalized  [0 22]

IF    AC = ENRICHED
  AND ATT = LOW
  AND H2AK7Ac = HYPO
  AND H3K4Me1 = HYPER
THEN  Nucleosome_state = Delocalized  [0 2]

IF    TA = LOW
  AND AG = LOW
  AND CAA = LOW
  AND GC = LOW
  AND TGA = LOW
  AND H3K9Ac = HYPO
THEN  Nucleosome_state = Delocalized  [0 17]

IF    AT = LOW
  AND CA = LOW
  AND TG = ENRICHED
  AND H2BK16Ac = HYPER
  AND H3K14Ac = NEUTRAL
THEN  Nucleosome_state = Delocalized  [0 3]

IF    AA = ENRICHED
  AND GT = LOW
  AND GAA = LOW
  AND H4K16Ac = HYPER
  AND H4K5Ac = HYPO
THEN  Nucleosome_state = Delocalized  [0 2]

IF    TG = LOW
  AND TA = LOW
  AND CT = ENRICHED
  AND CAA = LOW
  AND H3K4Me1 = HYPER
  AND H3K9Ac = NEUTRAL
THEN  Nucleosome_state = Delocalized  [0 4]


IF    CA = LOW
  AND AC = LOW
  AND CT = LOW
  AND GAA = LOW
  AND ATT = LOW
  AND H3K4Me3 = NEUTRAL
THEN  Nucleosome_state = Delocalized  [0 20]

IF    AT = ENRICHED
  AND TA = LOW
  AND TAA = LOW
  AND H3K9Ac = NEUTRAL
  AND H4K12Ac = HYPO
THEN  Nucleosome_state = Delocalized  [0 4]
