# Supplementary material for: Characterizing nucleosome dynamics from genomic and epigenetic information using rule induction learning
Source: BMC Genomics. 2009 Dec 3;10(Suppl 3):S27. doi: 10.1186/1471-2164-10-S3-S27 (PMC2788380; doi:10.1186/1471-2164-10-S3-S27)
Supplement: Additional file 5 — Rules characterizing nucleosome dynamics on promoter regions. This file contains 38 rules characterizing nucleosome dynamics on promoter regions. [file 1471-2164-10-S3-S27-S5.txt]

**RULE FILE**

IF    AA = ENRICHED
  AND ATT = ENRICHED
  AND H3K9Ac = NEUTRAL
THEN  Nucleosome_state = Well-positioned  [300 0]

IF    TG = ENRICHED
  AND GC = ENRICHED
THEN  Nucleosome_state = Well-positioned  [176 0]

IF    AA = ENRICHED
  AND TTC = ENRICHED
THEN  Nucleosome_state = Well-positioned  [277 0]

IF    TAG = ENRICHED
THEN  Nucleosome_state = Well-positioned  [165 0]

IF    AG = LOW
  AND CTT = ENRICHED
  AND ATT = ENRICHED
THEN  Nucleosome_state = Well-positioned  [165 0]

IF    AT = ENRICHED
  AND GAG = ENRICHED
THEN  Nucleosome_state = Well-positioned  [134 0]

IF    GC = LOW
  AND CA = ENRICHED
  AND TA = ENRICHED
  AND AC = ENRICHED
  AND ATT = LOW
THEN  Nucleosome_state = Well-positioned  [83 0]

IF    ATT = ENRICHED
  AND H3K4Me3 = HYPER
THEN  Nucleosome_state = Well-positioned  [156 0]

IF    GG = ENRICHED
  AND H4K16Ac = NEUTRAL
THEN  Nucleosome_state = Well-positioned  [84 0]

IF    AG = ENRICHED
  AND GC = LOW
  AND CTT = ENRICHED
  AND H3K18Ac = NEUTRAL
THEN  Nucleosome_state = Well-positioned  [83 0]

IF    TT = ENRICHED
  AND H3K18Ac = HYPO
  AND H3K9Ac = HYPO
THEN  Nucleosome_state = Well-positioned  [56 0]

IF    AT = ENRICHED
  AND GT = ENRICHED
  AND TTC = LOW
  AND ATT = LOW
  AND H3K9Ac = NEUTRAL
THEN  Nucleosome_state = Well-positioned  [54 0]

IF    TT = LOW
  AND GAG = ENRICHED
THEN  Nucleosome_state = Well-positioned  [81 0]

IF    GC = LOW
  AND CA = ENRICHED
  AND H4K16Ac = HYPO
THEN  Nucleosome_state = Well-positioned  [103 0]

IF    TC = ENRICHED
  AND CTT = ENRICHED
  AND H3K4Me3 = HYPER
THEN  Nucleosome_state = Well-positioned  [100 0]

IF    TTC = ENRICHED
  AND H3K4Me3 = HYPO
THEN  Nucleosome_state = Well-positioned  [88 0]

IF    AT = ENRICHED
  AND GC = ENRICHED
  AND CC = LOW
THEN  Nucleosome_state = Well-positioned  [159 0]

IF    AT = ENRICHED
  AND GC = LOW
  AND CC = ENRICHED
THEN  Nucleosome_state = Well-positioned  [56 0]

IF    AG = LOW
  AND CT = LOW
  AND CTT = ENRICHED
THEN  Nucleosome_state = Well-positioned  [45 0]

IF    GA = LOW
  AND CA = ENRICHED
  AND TA = LOW
  AND H3K9Ac = NEUTRAL
THEN  Nucleosome_state = Well-positioned  [61 0]

IF    GT = LOW
  AND TA = ENRICHED
  AND H3K4Me3 = NEUTRAL
  AND H4K8Ac = NEUTRAL
THEN  Nucleosome_state = Well-positioned  [117 0]

IF    TG = ENRICHED
  AND TT = ENRICHED
  AND H3K4Me3 = NEUTRAL
  AND H4K12Ac = NEUTRAL
  AND H4K8Ac = HYPO
THEN  Nucleosome_state = Well-positioned  [64 0]

IF    CA = ENRICHED
  AND TT = LOW
  AND AC = ENRICHED
  AND H3K18Ac = NEUTRAL
  AND H3K4Me3 = HYPER
THEN  Nucleosome_state = Well-positioned  [43 0]

IF    CT = ENRICHED
  AND TG = LOW
  AND TA = LOW
  AND H4K12Ac = HYPER
THEN  Nucleosome_state = Well-positioned  [15 0]

IF    CT = LOW
  AND AT = ENRICHED
  AND GT = ENRICHED
  AND ATT = LOW
THEN  Nucleosome_state = Well-positioned  [58 0]

IF    CA = LOW
  AND GG = ENRICHED
THEN  Nucleosome_state = Well-positioned  [54 0]

IF    TG = LOW
  AND H3K4Me3 = NEUTRAL
  AND H3K9Ac = HYPER
  AND H4K8Ac = NEUTRAL
THEN  Nucleosome_state = Well-positioned  [17 0]


IF    CT = LOW
  AND TG = ENRICHED
  AND GT = LOW
  AND AC = LOW
  AND H3K4Me3 = NEUTRAL
  AND H4K8Ac = NEUTRAL
THEN  Nucleosome_state = Well-positioned  [17 0]

IF    AT = LOW
  AND H3K9Ac = NEUTRAL
  AND H4K12Ac = HYPER
THEN  Nucleosome_state = Well-positioned  [10 0]

IF    AT = LOW
  AND TC = LOW
  AND ATT = ENRICHED
THEN  Nucleosome_state = Well-positioned  [13 0]

IF    AT = LOW
  AND TT = LOW
  AND AC = LOW
  AND GG = LOW
  AND H3K18Ac = HYPO
THEN  Nucleosome_state = Delocalized  [0 5]

IF    GT = LOW
  AND GAG = LOW
  AND TTC = LOW
  AND H3K4Me3 = HYPO
  AND H4K16Ac = HYPER
THEN  Nucleosome_state = Delocalized  [0 4]

IF    AG = LOW
  AND AT = LOW
  AND AA = ENRICHED
  AND H4K16Ac = HYPER
THEN  Nucleosome_state = Delocalized  [0 2]

IF    AG = LOW
  AND TG = LOW
  AND AT = ENRICHED
  AND TT = LOW
  AND AA = LOW
  AND ATT = LOW
  AND H3K4Me3 = HYPO
THEN  Nucleosome_state = Delocalized  [0 4]

IF    GA = LOW
  AND TT = LOW
  AND GG = LOW
  AND H3K4Me3 = HYPO
  AND H3K9Ac = HYPER
THEN  Nucleosome_state = Delocalized  [0 3]

IF    CT = LOW
  AND TG = LOW
  AND GA = LOW
  AND AT = LOW
  AND CTT = LOW
  AND GAG = LOW
  AND ATT = LOW
  AND H3K18Ac = HYPER
  AND H3K4Me3 = HYPER
THEN  Nucleosome_state = Delocalized  [0 6]


IF    GA = LOW
  AND CA = LOW
  AND TA = LOW
  AND AA = ENRICHED
  AND TTC = LOW
  AND H3K18Ac = NEUTRAL
  AND H3K4Me3 = NEUTRAL
THEN  Nucleosome_state = Delocalized  [0 6]

IF    AG = ENRICHED
  AND AT = LOW
  AND CA = LOW
  AND TT = ENRICHED
  AND H3K4Me3 = HYPO
  AND H4K8Ac = NEUTRAL
THEN  Nucleosome_state = Delocalized  [0 2]
